# Supplementary material for: Reference genomes of channel catfish and blue catfish reveal multiple pericentric chromosome inversions
Source: BMC Biol. 2023 Apr 3;21:67. doi: 10.1186/s12915-023-01556-8 (PMC10071708; doi:10.1186/s12915-023-01556-8)
Supplement: Supplementary file 2 — Additional file 2: Supplementary Table S7. Shared markers between blue catfish and channel catfish. Supplementary Table S10. Gene annotation of 508 gene families that were specific to channel catfish and blue catfish compared with other 14 representative fish species. Supplementary Table S11. Annotation of 1127 genes within 732 families that are specific to channel catfish. Supplementary Table S12. Annotation of 606 genes within 434 families that are specific to blue catfish. [file 12915_2023_1556_MOESM2_ESM.zip]

Archive with 2 entries (2 files):
- Additional File 2.xlsx
- Table S7 Shared markers.xlsx
