# Supplementary material for: Reference genomes of channel catfish and blue catfish reveal multiple pericentric chromosome inversions
Source: BMC Biol. 2023 Apr 3;21:67. doi: 10.1186/s12915-023-01556-8 (PMC10071708; doi:10.1186/s12915-023-01556-8)
Supplement: Supplementary file 2 — Additional file 2: Supplementary Table S7. Shared markers between blue catfish and channel catfish. Supplementary Table S10. Gene annotation of 508 gene families that were specific to channel catfish and blue catfish compared with other 14 representative fish species. Supplementary Table S11. Annotation of 1127 genes within 732 families that are specific to channel catfish. Supplementary Table S12. Annotation of 606 genes within 434 families that are specific to blue catfish. [file 12915_2023_1556_MOESM2_ESM.zip › Additional File 2.xlsx]

## Sheet: Table S9
Table S9. Gene annotation of 508 gene families that were specific to channel catfish and blue catfish compared with other representative fish species
query	Chr	Star	End	seed_ortholog	Description	Orthogroup	Species
gene00104	IfuChr02	2796591	2802090	-	-	OG0020419	Blue catfish
gene00113	IfuChr02	2971085	2972002	7994.ENSAMXP00000026347	Exostosin family	OG0018348	Blue catfish
gene00140	IfuChr02	3685550	3697109	215358.XP_010752549.1	Protocadherin Fat	OG0020420	Blue catfish
gene00258	IfuChr02	8314287	8314442	-	-	OG0019098	Blue catfish
gene00259	IfuChr02	8536832	8536987	-	-	OG0019098	Blue catfish
gene00333	IfuChr02	11515574	11516071	7994.ENSAMXP00000011947	caseinolytic peptidase B	OG0019070	Blue catfish
gene00336	IfuChr02	11525858	11536561	7955.ENSDARP00000122561	Phospholipase D2	OG0019073	Blue catfish
gene00377	IfuChr02	12992479	12993448	-	-	OG0020423	Blue catfish
gene00391	IfuChr02	13589338	13591861	7994.ENSAMXP00000006732	forkhead box	OG0020424	Blue catfish
gene00392	IfuChr02	13599478	13599648	215358.XP_010743955.1	-	OG0015990	Blue catfish
gene00395	IfuChr02	13664965	13665537	6087.XP_004206608.1	DNA replication-independent nucleosome assembly	OG0017095	Blue catfish
gene00431	IfuChr02	14921277	14921579	-	-	OG0020425	Blue catfish
gene00481	IfuChr02	16898885	16899115	-	-	OG0020426	Blue catfish
gene00485	IfuChr02	17361678	17362151	-	-	OG0018389	Blue catfish
gene00533	IfuChr02	19192165	19211083	-	-	OG0020427	Blue catfish
gene00547	IfuChr02	19821728	19822369	303518.XP_005754018.1	Ephrin receptor ligand binding domain	OG0015684	Blue catfish
gene00584	IfuChr02	20994765	20994965	48698.ENSPFOP00000031001	Belongs to the adenylyl cyclase class-4 guanylyl cyclase family	OG0018839	Blue catfish
gene00623	IfuChr02	22792042	22796774	-	-	OG0020428	Blue catfish
gene00661	IfuChr02	24006322	24017107	8128.ENSONIP00000024478	Alpha-1,6-mannosylglycoprotein 6-beta-N-acetylglucosaminyltransferase	OG0020429	Blue catfish
gene00705	IfuChr02	25608225	25617588	-	-	OG0020430	Blue catfish
gene00741	IfuChr02	26599194	26599529	8128.ENSONIP00000021685	long term synaptic depression	OG0017246	Blue catfish
gene00758	IfuChr02	26905630	26907388	-	-	OG0020431	Blue catfish
gene00859	IfuChr02	30022712	30027899	-	-	OG0020432	Blue catfish
gene00866	IfuChr02	30112512	30114355	7994.ENSAMXP00000003500	Double C2-like	OG0018834	Blue catfish
gene00867	IfuChr02	30131853	30139839	8010.XP_010872219.1	Double C2-like	OG0020433	Blue catfish
gene00885	IfuChr02	30427693	30432566	7994.ENSAMXP00000003214	Belongs to the peptidase S1 family	OG0020434	Blue catfish
gene00891	IfuChr02	30499393	30499641	-	-	OG0020435	Blue catfish
gene00909	IfuChr02	31260875	31261150	303518.XP_005753988.1	Reverse transcriptase (RNA-dependent DNA polymerase)	OG0020436	Blue catfish
gene00910	IfuChr02	31261716	31262051	13037.EHJ64905	Ribonuclease H protein	OG0020437	Blue catfish
gene00923	IfuChr02	31707607	31708031	8081.XP_008420429.1	Transposase	OG0016744	Blue catfish
gene01055	IfuChr02	35806719	35809289	-	-	OG0020438	Blue catfish
gene01059	IfuChr02	35912804	35914758	7955.ENSDARP00000108716	DDE superfamily endonuclease	OG0017624	Blue catfish
gene01065	IfuChr02	36325130	36325947	-	-	OG0020439	Blue catfish
gene01145	IfuChr02	38376194	38397949	-	-	OG0020440	Blue catfish
gene01156	IfuChr02	38688458	38689797	-	-	OG0020441	Blue catfish
gene01164	IfuChr02	38742538	38743215	7955.ENSDARP00000099766	Reverse transcriptase (RNA-dependent DNA polymerase)	OG0018149	Blue catfish
gene01327	IfuChr03	3017540	3017737	8090.ENSORLP00000011354	DDE superfamily endonuclease	OG0016744	Blue catfish
gene01355	IfuChr03	4714716	4717327	-	-	OG0020260	Blue catfish
gene01370	IfuChr03	5058304	5061012	-	-	OG0020261	Blue catfish
gene01375	IfuChr03	5177626	5178943	-	-	OG0020262	Blue catfish
gene01386	IfuChr03	5547373	5549500	69293.ENSGACP00000019252	RNA polymerase II regulatory region DNA binding	OG0018885	Blue catfish
gene01479	IfuChr03	9848209	9848775	10036.XP_005080510.1	general transcription factor II-I repeat domain-containing protein	OG0017047	Blue catfish
gene01506	IfuChr03	11415102	11421650	-	-	OG0020264	Blue catfish
gene01526	IfuChr03	12303639	12303857	7994.ENSAMXP00000025541	Transposase	OG0016744	Blue catfish
gene01535	IfuChr03	12688063	12689973	106582.XP_004554694.1	Latent-transforming growth factor beta-binding protein	OG0020265	Blue catfish
gene01584	IfuChr03	14433276	14433598	-	-	OG0020266	Blue catfish
gene01599	IfuChr03	14666296	14666487	-	-	OG0016744	Blue catfish
gene01658	IfuChr03	16317074	16317436	7994.ENSAMXP00000001924	MAP microtubule affinity-regulating kinase	OG0017342	Blue catfish
gene01703	IfuChr03	17858993	17859274	7994.ENSAMXP00000001924	MAP microtubule affinity-regulating kinase	OG0017342	Blue catfish
gene01746	IfuChr03	19428130	19430773	-	-	OG0020267	Blue catfish
gene01807	IfuChr03	21006802	21008153	-	-	OG0020268	Blue catfish
gene01990	IfuChr03	27042623	27043518	303518.XP_005728607.1	hAT family C-terminal dimerisation region	OG0016996	Blue catfish
gene02079	IfuChr03	29863559	29870495	-	-	OG0020269	Blue catfish
gene02116	IfuChr03	31562927	31563193	-	-	OG0020270	Blue catfish
gene02213	IfuChr03	36857742	36865782	7668.SPU_020558-tr	Reverse transcriptase (RNA-dependent DNA polymerase)	OG0016742	Blue catfish
gene02229	IfuChr03	37416787	37417317	7994.ENSAMXP00000026591	L1 transposable element RBD-like domain	OG0020271	Blue catfish
gene02260	IfuChr13	625427	627256	-	-	OG0020234	Blue catfish
gene02374	IfuChr13	2668740	2671859	13735.ENSPSIP00000001020	Reverse transcriptase (RNA-dependent DNA polymerase)	OG0018390	Blue catfish
gene02386	IfuChr13	2980886	2981865	-	-	OG0020235	Blue catfish
gene02502	IfuChr13	8476622	8480171	-	-	OG0020236	Blue catfish
gene02505	IfuChr13	8629570	8634096	-	-	OG0020237	Blue catfish
gene02506	IfuChr13	8701817	8702122	-	-	OG0020238	Blue catfish
gene02557	IfuChr13	10596214	10596693	8128.ENSONIP00000026083	Reverse transcriptase (RNA-dependent DNA polymerase)	OG0019079	Blue catfish
gene02869	IfuChr13	18371893	18373606	244447.XP_008333556.1	general transcription factor II-I repeat domain-containing protein	OG0015441	Blue catfish
gene02893	IfuChr13	19730900	19731352	-	-	OG0019080	Blue catfish
gene02912	IfuChr13	20324953	20327530	7955.ENSDARP00000071625	homeobox protein	OG0020239	Blue catfish
gene02944	IfuChr13	21313589	21313780	7955.ENSDARP00000097063	BESS motif	OG0019068	Blue catfish
gene02969	IfuChr13	23174856	23188569	7994.ENSAMXP00000002852	Cytochrome P450, family 4, subfamily F, polypeptide 3	OG0020240	Blue catfish
gene02993	IfuChr13	24553645	24553854	-	-	OG0020241	Blue catfish
gene03057	IfuChr13	27450931	27452386	-	-	OG0020242	Blue catfish
gene03133	IfuChr13	29026091	29026826	7994.ENSAMXP00000022461	C-type lectin (CTL) or carbohydrate-recognition domain (CRD)	OG0019082	Blue catfish
gene03174	IfuChr01	1093004	1095693	-	-	OG0020171	Blue catfish
gene03375	IfuChr01	6646728	6649230	-	-	OG0020172	Blue catfish
gene03383	IfuChr01	6839175	6839405	-	-	OG0020173	Blue catfish
gene03411	IfuChr01	7328343	7350497	-	-	OG0020174	Blue catfish
gene03417	IfuChr01	7520762	7562148	-	-	OG0020175	Blue catfish
gene03464	IfuChr01	8935998	8936549	7955.ENSDARP00000124401	S100 calcium binding protein	OG0020176	Blue catfish
gene03476	IfuChr01	9705229	9706048	-	-	OG0020177	Blue catfish
gene03565	IfuChr01	12026609	12027385	-	-	OG0020178	Blue catfish
gene03639	IfuChr01	13657438	13662477	7994.ENSAMXP00000016886	Neurobeachin-like	OG0020179	Blue catfish
gene03684	IfuChr01	14804340	14804969	8090.ENSORLP00000009687	Phosphodiesterase 11a, like	OG0020180	Blue catfish
gene03737	IfuChr01	16000664	16007202	-	-	OG0020181	Blue catfish
gene03762	IfuChr01	16609436	16611984	-	-	OG0020182	Blue catfish
gene03795	IfuChr01	17441536	17442144	-	-	OG0020183	Blue catfish
gene03875	IfuChr01	19726290	19730815	7994.ENSAMXP00000001305	Eukaryotic translation initiation factor 1b	OG0020184	Blue catfish
gene03955	IfuChr01	22905792	22917302	31033.ENSTRUP00000004996	Ribonuclease H protein	OG0018391	Blue catfish
gene04046	IfuChr01	26153004	26154309	-	-	OG0020185	Blue catfish
gene04093	IfuChr01	27937457	27940370	-	-	OG0020186	Blue catfish
gene04102	IfuChr01	28513702	28514476	7994.ENSAMXP00000012310	Solute carrier family 12 member	OG0020187	Blue catfish
gene04118	IfuChr01	29337187	29338943	10042.XP_006995915.1	Binds the poly(A) tail of mRNA	OG0020188	Blue catfish
gene04120	IfuChr01	29431680	29438882	7994.ENSAMXP00000013245	Phosphorylated adaptor for RNA export	OG0020190	Blue catfish
gene04121	IfuChr01	29446765	29447859	-	-	OG0020189	Blue catfish
gene04146	IfuChr01	31304608	31304892	7955.ENSDARP00000108717	positive regulation of lipopolysaccharide-mediated signaling pathway	OG0020191	Blue catfish
gene04147	IfuChr01	31310543	31310833	7029.ACYPI46806-PA	Ribonuclease H protein	OG0016745	Blue catfish
gene04163	IfuChr01	32709235	32710042	7029.ACYPI001333-PA	DDE superfamily endonuclease	OG0019071	Blue catfish
gene04170	IfuChr01	33516617	33517552	-	-	OG0020193	Blue catfish
gene04171	IfuChr01	33560854	33567894	-	-	OG0020192	Blue catfish
gene04217	IfuChr01	36410491	36411450	8128.ENSONIP00000011081	protein dimerization activity	OG0020194	Blue catfish
gene04263	IfuChr01	38328386	38328727	8479.XP_008176232.1	Reverse transcriptase (RNA-dependent DNA polymerase)	OG0016742	Blue catfish
gene04307	IfuChr09	1143902	1146766	-	-	OG0020339	Blue catfish
gene04343	IfuChr09	2185024	2185338	-	-	OG0020340	Blue catfish
gene04353	IfuChr09	2855349	2858367	-	-	OG0020341	Blue catfish
gene04369	IfuChr09	3250205	3250504	-	-	OG0020342	Blue catfish
gene04381	IfuChr09	3826823	3827672	-	-	OG0020343	Blue catfish
gene04382	IfuChr09	3953621	3957000	69293.ENSGACP00000002615	-	OG0020344	Blue catfish
gene04466	IfuChr09	6557675	6564313	7994.ENSAMXP00000020993	Ankyrin 3a	OG0020345	Blue catfish
gene04594	IfuChr09	11749815	11750189	8010.XP_010884771.1	Nance-Horan syndrome (congenital cataracts and dental anomalies)	OG0018271	Blue catfish
gene04595	IfuChr09	11928324	11929043	6087.XP_004206608.1	DNA replication-independent nucleosome assembly	OG0017095	Blue catfish
gene04601	IfuChr09	12262506	12266842	-	-	OG0020346	Blue catfish
gene04609	IfuChr09	12505198	12505875	215358.XP_010749540.1	multicellular organism development	OG0017895	Blue catfish
gene04620	IfuChr09	13187620	13194215	-	-	OG0020347	Blue catfish
gene04644	IfuChr09	13946886	13951246	-	-	OG0020348	Blue catfish
gene04663	IfuChr09	14564409	14565699	7994.ENSAMXP00000001900	Rhotekin 2a	OG0020349	Blue catfish
gene04796	IfuChr09	18182078	18182967	-	-	OG0020350	Blue catfish
gene04802	IfuChr09	18299020	18304062	7994.ENSAMXP00000000553	May play a role in anchoring the cytoskeleton to the plasma membrane	OG0020351	Blue catfish
gene04840	IfuChr09	18797467	18798644	244447.XP_008335598.1	L-threonine	OG0020352	Blue catfish
gene04841	IfuChr09	18799096	18799617	7955.ENSDARP00000114681	L-threonine	OG0020353	Blue catfish
gene04848	IfuChr09	18975254	18976549	-	-	OG0020354	Blue catfish
gene04876	IfuChr09	19772681	19776458	7897.ENSLACP00000019145	L1 transposable element RBD-like domain	OG0019063	Blue catfish
gene04896	IfuChr09	20670238	20670438	-	-	OG0020355	Blue catfish
gene04945	IfuChr09	21987446	21998505	-	-	OG0020356	Blue catfish
gene05031	IfuChr09	24918394	24918642	-	-	OG0020357	Blue catfish
gene05095	IfuChr09	27090754	27096223	7897.ENSLACP00000002377	Helix-turn-helix of DDE superfamily endonuclease	OG0017396	Blue catfish
gene05153	IfuChr09	28864754	28865212	28737.XP_006889845.1	General transcription factor II-I repeat domain-containing protein	OG0017047	Blue catfish
gene05155	IfuChr09	28939363	28940193	10036.XP_005084442.1	PPIases accelerate the folding of proteins. It catalyzes the cis-trans isomerization of proline imidic peptide bonds in oligopeptides	OG0019092	Blue catfish
gene05159	IfuChr09	29028185	29028987	9713.XP_006745917.1	Peptidylprolyl isomerase E	OG0019092	Blue catfish
gene05264	IfuChr16	787711	788313	-	-	OG0020092	Blue catfish
gene05266	IfuChr16	805117	809606	-	-	OG0020091	Blue catfish
gene05304	IfuChr16	1763264	1763569	-	-	OG0020093	Blue catfish
gene05362	IfuChr16	3492811	3493287	7955.ENSDARP00000100582	GRAM domain containing 1B	OG0020094	Blue catfish
gene05366	IfuChr16	3729060	3742959	-	-	OG0020095	Blue catfish
gene05388	IfuChr16	4427085	4434637	7994.ENSAMXP00000010537	fibroblast growth factor	OG0020096	Blue catfish
gene05478	IfuChr16	6260014	6260328	7897.ENSLACP00000018071	3',5'-cyclic-nucleotide phosphodiesterase activity	OG0020097	Blue catfish
gene05596	IfuChr16	11100096	11104767	-	-	OG0020098	Blue catfish
gene05607	IfuChr16	11664362	11665110	7994.ENSAMXP00000008918	Glutamate receptor ionotropic, kainate	OG0020099	Blue catfish
gene05714	IfuChr16	16207011	16207193	69293.ENSGACP00000003135	-	OG0015990	Blue catfish
gene05779	IfuChr16	18834454	18849304	-	-	OG0020101	Blue catfish
gene05940	IfuChr16	23611000	23622013	-	-	OG0020102	Blue catfish
gene06011	IfuChr16	26271163	26271408	36331.EPrPI00000026421	Source PGD	OG0019067	Blue catfish
gene06029	IfuChr16	27281491	27285163	-	-	OG0020109	Blue catfish
gene06060	IfuChr16	28400051	28400296	36331.EPrPI00000026421	Source PGD	OG0019067	Blue catfish
gene06091	IfuChr16	29064923	29065505	-	-	OG0020110	Blue catfish
gene06158	IfuChr18	1076025	1080314	-	-	OG0020486	Blue catfish
gene06244	IfuChr18	3232574	3236997	-	-	OG0020487	Blue catfish
gene06250	IfuChr18	3350287	3354749	-	-	OG0020488	Blue catfish
gene06269	IfuChr18	4305176	4308584	-	-	OG0020489	Blue catfish
gene06286	IfuChr18	5043091	5043312	-	-	OG0020490	Blue catfish
gene06295	IfuChr18	5245915	5246121	176946.XP_007430248.1	positive regulation of RNA polymerase II regulatory region sequence-specific DNA binding	OG0020491	Blue catfish
gene06338	IfuChr18	6775342	6775614	-	-	OG0020492	Blue catfish
gene06354	IfuChr18	7307384	7315431	-	-	OG0020493	Blue catfish
gene06529	IfuChr18	13646134	13646322	-	-	OG0019075	Blue catfish
gene06534	IfuChr18	13933562	13934893	8010.XP_010895053.1	Suppression of tumorigenicity 13 (colon carcinoma) (Hsp70 interacting protein)	OG0020494	Blue catfish
gene06610	IfuChr18	15506151	15506375	7897.ENSLACP00000019266	-	OG0017625	Blue catfish
gene06736	IfuChr18	19426321	19427235	7994.ENSAMXP00000002813	Transmembrane protein 132C-like	OG0020495	Blue catfish
gene06815	IfuChr18	21723264	21725981	8364.ENSXETP00000059075	Transposase	OG0020497	Blue catfish
gene06817	IfuChr18	21740364	21751183	-	-	OG0020498	Blue catfish
gene06821	IfuChr18	21846843	21847250	10181.XP_004839449.1	TRAM-dependent toll-like receptor 4 signaling pathway	OG0020496	Blue catfish
gene06830	IfuChr18	22109226	22112326	-	-	OG0020499	Blue catfish
gene06923	IfuChr18	24145315	24145666	-	-	OG0020500	Blue catfish
gene07077	IfuChr06	5002811	5003074	-	-	OG0020442	Blue catfish
gene07086	IfuChr06	5562047	5562229	7994.ENSAMXP00000002030	Tripartite motif containing 47	OG0020443	Blue catfish
gene07130	IfuChr06	7150818	7151387	6500.XP_005100472.1	K02A2.6-like	OG0019100	Blue catfish
gene07159	IfuChr06	8857420	8865735	7994.ENSAMXP00000012639	heavy chain 7	OG0019101	Blue catfish
gene07210	IfuChr06	12306709	12306990	-	-	OG0020444	Blue catfish
gene07213	IfuChr06	12519537	12520109	7955.ENSDARP00000065928	6-O-sulfation enzyme which catalyzes the transfer of sulfate from 3'-phosphoadenosine 5'-phosphosulfate (PAPS) to position 6 of the N-sulfoglucosamine residue (GlcNS) of heparan sulfate	OG0020445	Blue catfish
gene07251	IfuChr06	14047187	14048349	244447.XP_008326284.1	Chromosome 2 open reading frame 40	OG0020446	Blue catfish
gene07300	IfuChr06	15490440	15505561	-	-	OG0020447	Blue catfish
gene07339	IfuChr06	17472635	17475213	-	-	OG0020448	Blue catfish
gene07410	IfuChr06	19608280	19612641	-	-	OG0020449	Blue catfish
gene07426	IfuChr06	20286696	20286923	-	-	OG0020450	Blue catfish
gene07445	IfuChr06	20816283	20827308	-	-	OG0020451	Blue catfish
gene07460	IfuChr06	21301357	21303514	7994.ENSAMXP00000007661	Phosphodiesterase 11a	OG0020452	Blue catfish
gene07473	IfuChr06	21704786	21718374	31033.ENSTRUP00000025941	RAP2A, member of RAS oncogene family	OG0020453	Blue catfish
gene07474	IfuChr06	21718880	21719414	-	-	OG0020454	Blue catfish
gene07481	IfuChr06	21912411	21912974	8010.XP_010901906.1	K02A2.6-like	OG0018400	Blue catfish
gene07541	IfuChr06	24677913	24678629	8153.XP_005949918.1	K02A2.6-like	OG0016437	Blue catfish
gene07554	IfuChr06	24929558	24930144	-	-	OG0020455	Blue catfish
gene07721	IfuChr06	30684756	30684914	-	-	OG0020456	Blue catfish
gene07733	IfuChr06	31096641	31106963	-	-	OG0020457	Blue catfish
gene07775	IfuChr06	32180028	32180234	-	-	OG0020458	Blue catfish
gene07779	IfuChr06	32404407	32406632	31033.ENSTRUP00000031585	positive regulation of high voltage-gated calcium channel activity	OG0020459	Blue catfish
gene07863	IfuChr05	143536	144313	-	-	OG0020197	Blue catfish
gene07884	IfuChr05	565593	567363	-	-	OG0020198	Blue catfish
gene07922	IfuChr05	1393025	1394246	-	-	OG0020199	Blue catfish
gene07926	IfuChr05	1524508	1530742	7955.ENSDARP00000101176	Transmembrane protein 132C-like	OG0020200	Blue catfish
gene07928	IfuChr05	1622544	1623239	6087.XP_004210780.1	Transposase IS4	OG0020201	Blue catfish
gene07986	IfuChr05	3255923	3256296	-	-	OG0020202	Blue catfish
gene07993	IfuChr05	3360899	3362943	-	-	OG0020203	Blue catfish
gene08041	IfuChr05	4733716	4738160	7994.ENSAMXP00000013077	Membrane-associated guanylate kinase, WW and PDZ domain-containing protein	OG0020204	Blue catfish
gene08043	IfuChr05	4775546	4779189	7994.ENSAMXP00000007699	Membrane-associated guanylate kinase, WW and PDZ domain-containing protein	OG0020205	Blue catfish
gene08081	IfuChr05	5521933	5522338	-	-	OG0020206	Blue catfish
gene08140	IfuChr05	7150146	7156296	-	-	OG0020207	Blue catfish
gene08191	IfuChr05	8777047	8778250	8083.ENSXMAP00000005793	Zinc finger BED-type containing 1	OG0018392	Blue catfish
gene08198	IfuChr05	8956238	8962029	7994.ENSAMXP00000015661	Glutamine-rich 1	OG0020208	Blue catfish
gene08219	IfuChr05	10288528	10290645	-	-	OG0018393	Blue catfish
gene08230	IfuChr05	11258698	11266247	-	-	OG0020209	Blue catfish
gene08252	IfuChr05	12384747	12385148	6087.XP_004206608.1	DNA replication-independent nucleosome assembly	OG0017095	Blue catfish
gene08254	IfuChr05	12419102	12420505	8153.XP_005949918.1	K02A2.6-like	OG0016437	Blue catfish
gene08255	IfuChr05	12421732	12423692	8153.XP_005949918.1	K02A2.6-like	OG0019069	Blue catfish
gene08256	IfuChr05	12531154	12531486	8049.ENSGMOP00000017253	-	OG0019077	Blue catfish
gene08259	IfuChr05	13328736	13330482	400682.PAC_15706698	K02A2.6-like	OG0020210	Blue catfish
gene08264	IfuChr05	13677292	13680223	7668.SPU_020558-tr	Reverse transcriptase (RNA-dependent DNA polymerase)	OG0016742	Blue catfish
gene08274	IfuChr05	14205344	14206120	7994.ENSAMXP00000016686	Transcription factor Dp-1	OG0020211	Blue catfish
gene08276	IfuChr05	14292254	14292763	48698.ENSPFOP00000024766	-	OG0017894	Blue catfish
gene08283	IfuChr05	15175204	15176764	7897.ENSLACP00000006931	multicellular organism development	OG0017895	Blue catfish
gene08367	IfuChr05	18172061	18177743	8090.ENSORLP00000019158	-	OG0015990	Blue catfish
gene08375	IfuChr05	18481493	18482056	-	-	OG0020213	Blue catfish
gene08445	IfuChr05	20633445	20640366	7994.ENSAMXP00000007909	Tetraspan membrane protein of hair cell stereocilia	OG0018394	Blue catfish
gene08448	IfuChr05	20738570	20741428	7994.ENSAMXP00000007908	Serine arginine-rich protein specific kinase	OG0018199	Blue catfish
gene08449	IfuChr05	20741951	20750324	7994.ENSAMXP00000007909	Tetraspan membrane protein of hair cell stereocilia	OG0018394	Blue catfish
gene08700	IfuChr05	28695555	28701449	-	-	OG0020215	Blue catfish
gene08711	IfuChr05	29447179	29447424	-	-	OG0020216	Blue catfish
gene08726	IfuChr05	29909146	29914820	-	-	OG0020217	Blue catfish
gene08732	IfuChr05	30106712	30118595	-	-	OG0020218	Blue catfish
gene08741	IfuChr05	30338979	30339203	144197.XP_008293467.1	FYVE, RhoGEF and PH	OG0020219	Blue catfish
gene08770	IfuChr05	31003856	31007572	-	-	OG0020221	Blue catfish
gene08775	IfuChr05	31066769	31078805	-	-	OG0020220	Blue catfish
gene08781	IfuChr05	31240929	31253367	-	-	OG0020222	Blue catfish
gene08783	IfuChr05	31292207	31292795	-	-	OG0020223	Blue catfish
gene08785	IfuChr05	31342483	31342958	-	-	OG0020224	Blue catfish
gene08805	IfuChr05	31951976	31952836	-	-	OG0020225	Blue catfish
gene08829	IfuChr05	32743041	32743250	-	-	OG0020226	Blue catfish
gene08842	IfuChr05	32981184	32983389	7994.ENSAMXP00000015096	sulfhydryl oxidase 1	OG0020227	Blue catfish
gene08845	IfuChr05	33014355	33014756	-	-	OG0020228	Blue catfish
gene08865	IfuChr05	33726911	33727513	31234.CRE23222	positive regulation of TOR signaling	OG0020229	Blue catfish
gene08879	IfuChr14	19697	20008	7918.ENSLOCP00000022131	Reverse transcriptase (RNA-dependent DNA polymerase)	OG0005141	Blue catfish
gene08882	IfuChr14	49844	51304	7994.ENSAMXP00000015881	Belongs to the argonaute family	OG0001682	Blue catfish
gene08889	IfuChr14	2511034	2514330	8128.ENSONIP00000026577	Endonuclease/Exonuclease/phosphatase family	OG0005141	Blue catfish
gene08891	IfuChr14	2520921	2523725	7955.ENSDARP00000110361	Reverse transcriptase (RNA-dependent DNA polymerase)	OG0005141	Blue catfish
gene08895	IfuChr14	2567420	2568205	7918.ENSLOCP00000022131	Reverse transcriptase (RNA-dependent DNA polymerase)	OG0005141	Blue catfish
gene08988	IfuChr14	5376843	5377223	7668.SPU_022417-tr	Jerky protein homolog-like	OG0018787	Blue catfish
gene09000	IfuChr14	5765233	5766226	7994.ENSAMXP00000014431	Adaptor-related protein complex 3, beta 2 subunit	OG0020471	Blue catfish
gene09058	IfuChr14	7816854	7817163	-	-	OG0020472	Blue catfish
gene09097	IfuChr14	9776480	9779143	-	-	OG0020473	Blue catfish
gene09120	IfuChr14	10964326	10964541	-	-	OG0017315	Blue catfish
gene09130	IfuChr14	11693270	11693626	7029.ACYPI33419-PA	Ribonuclease H protein	OG0016745	Blue catfish
gene09164	IfuChr14	12625011	12625223	-	-	OG0020474	Blue catfish
gene09176	IfuChr14	13287683	13287883	-	-	OG0020475	Blue catfish
gene09224	IfuChr14	15203987	15205079	-	-	OG0019077	Blue catfish
gene09346	IfuChr14	18781711	18789323	7955.ENSDARP00000129752	Tight junction protein	OG0020476	Blue catfish
gene09362	IfuChr14	18980295	18983830	-	-	OG0020477	Blue catfish
gene09432	IfuChr14	20843692	20846114	-	-	OG0020478	Blue catfish
gene09486	IfuChr14	22890921	22905545	-	-	OG0020479	Blue catfish
gene09535	IfuChr14	24062996	24064565	303518.XP_005747711.1	Cadherin-related family member	OG0018797	Blue catfish
gene09558	IfuChr14	24897868	24898155	-	-	OG0020480	Blue catfish
gene09575	IfuChr14	25707255	25711504	-	-	OG0020481	Blue catfish
gene09602	IfuChr14	26298374	26302277	-	-	OG0020482	Blue catfish
gene09607	IfuChr14	26469844	26475937	-	-	OG0020483	Blue catfish
gene09622	IfuChr14	27466992	27473679	-	-	OG0020484	Blue catfish
gene09700	IfuChr14	30182388	30182600	7668.SPU_019367-tr	protein phosphatase regulator activity	OG0020485	Blue catfish
gene09715	IfuChr14	30503275	30503499	7955.ENSDARP00000075296	-	OG0017096	Blue catfish
gene09724	IfuChr14	30623571	30623795	7955.ENSDARP00000075296	-	OG0017096	Blue catfish
gene09728	IfuChr14	30700582	30700806	7955.ENSDARP00000075296	-	OG0017096	Blue catfish
gene09736	IfuChr14	30778481	30778705	7955.ENSDARP00000075296	-	OG0017096	Blue catfish
gene09741	IfuChr14	30839108	30839332	7955.ENSDARP00000075296	-	OG0017096	Blue catfish
gene09809	IfuChr15	2027819	2035915	3827.XP_004516474.1	DNA RNA polymerases superfamily protein	OG0020111	Blue catfish
gene09811	IfuChr15	2164281	2164511	43179.ENSSTOP00000017760	-	OG0020112	Blue catfish
gene09815	IfuChr15	2252138	2252332	7955.ENSDARP00000097063	BESS motif	OG0019068	Blue catfish
gene09830	IfuChr15	2621524	2622015	215358.XP_010752120.1	L-leucine import across plasma membrane	OG0016744	Blue catfish
gene09878	IfuChr15	4149813	4150389	-	-	OG0020113	Blue catfish
gene09909	IfuChr15	4838723	4840481	8153.XP_005949918.1	K02A2.6-like	OG0019069	Blue catfish
gene10006	IfuChr15	7086888	7103026	7955.ENSDARP00000124605	Discs, large (Drosophila) homolog-associated protein 4	OG0020115	Blue catfish
gene10012	IfuChr15	7243645	7244513	-	-	OG0020117	Blue catfish
gene10018	IfuChr15	7373377	7391537	7994.ENSAMXP00000017429	Zinc finger protein	OG0020116	Blue catfish
gene10040	IfuChr15	7627490	7628688	215358.XP_010734668.1	Extracellular matrix protein	OG0020118	Blue catfish
gene10113	IfuChr15	8934624	8936229	7994.ENSAMXP00000020555	LarGe homolog	OG0018172	Blue catfish
gene10114	IfuChr15	8937312	8943151	7994.ENSAMXP00000020537	-	OG0018118	Blue catfish
gene10204	IfuChr15	12660255	12660578	-	-	OG0017890	Blue catfish
gene10360	IfuChr15	16624374	16633297	-	-	OG0020119	Blue catfish
gene10413	IfuChr15	18573857	18574504	-	-	OG0020120	Blue catfish
gene10501	IfuChr15	21582800	21583647	-	-	OG0020121	Blue catfish
gene10615	IfuChr15	25199757	25200453	-	-	OG0020122	Blue catfish
gene10641	IfuChr15	25994651	25999368	-	-	OG0020123	Blue catfish
gene10645	IfuChr15	26060063	26064098	-	-	OG0020124	Blue catfish
gene10648	IfuChr15	26186517	26188916	-	-	OG0020125	Blue catfish
gene10700	IfuChr12	249296	249511	7994.ENSAMXP00000012006	deacylase 2	OG0016020	Blue catfish
gene10736	IfuChr12	1696832	1697642	7955.ENSDARP00000044518	One gap junction consists of a cluster of closely packed pairs of transmembrane channels, the connexons, through which materials of low MW diffuse from one cell to a neighboring cell	OG0020359	Blue catfish
gene10738	IfuChr12	1729719	1731145	8049.ENSGMOP00000002477	Sterile alpha motif.	OG0020360	Blue catfish
gene10739	IfuChr12	1760379	1760609	7955.ENSDARP00000102463	Belongs to the TRAFAC class TrmE-Era-EngA-EngB-Septin- like GTPase superfamily. Septin GTPase family	OG0020358	Blue catfish
gene10743	IfuChr12	1882151	1882441	7668.SPU_013795-tr	DDE superfamily endonuclease	OG0003938	Blue catfish
gene10800	IfuChr12	4825607	4830969	-	-	OG0020361	Blue catfish
gene10882	IfuChr12	7183599	7194428	-	-	OG0020362	Blue catfish
gene10918	IfuChr12	8254612	8256901	7994.ENSAMXP00000020646	Lectin, galactoside-binding, soluble, 2b	OG0020363	Blue catfish
gene10984	IfuChr12	10483747	10495032	-	-	OG0020364	Blue catfish
gene11014	IfuChr12	11327496	11327756	-	-	OG0020365	Blue catfish
gene11072	IfuChr12	12900837	12904617	-	-	OG0020366	Blue catfish
gene11163	IfuChr12	15223328	15223564	-	-	OG0020368	Blue catfish
gene11219	IfuChr12	16597459	16598196	7994.ENSAMXP00000009869	apolipoprotein	OG0020369	Blue catfish
gene11279	IfuChr12	19202996	19203677	-	-	OG0020370	Blue catfish
gene11399	IfuChr12	24646562	24648797	-	-	OG0020371	Blue catfish
gene11442	IfuChr12	25533266	25543061	7994.ENSAMXP00000015078	zinc ion binding	OG0017906	Blue catfish
gene11447	IfuChr12	25659549	25662152	7994.ENSAMXP00000015078	zinc ion binding	OG0017906	Blue catfish
gene11453	IfuChr12	25816865	25817217	-	-	OG0020372	Blue catfish
gene11476	IfuChr12	26726293	26736728	-	-	OG0020374	Blue catfish
gene11486	IfuChr12	26946487	26963112	-	-	OG0020373	Blue catfish
gene11490	IfuChr12	27001447	27001959	144197.XP_008301502.1	Sphingosine kinase	OG0020376	Blue catfish
gene11492	IfuChr12	27034904	27035683	8081.XP_008414881.1	Belongs to the globin family	OG0020375	Blue catfish
gene11504	IfuChr12	27432512	27443449	7994.ENSAMXP00000013949	ATP binding	OG0001025	Blue catfish
gene11521	IfuChr12	28239807	28241208	-	-	OG0020377	Blue catfish
gene11522	IfuChr12	28243143	28243901	7918.ENSLOCP00000010721	Leucine rich repeat containing 48	OG0020378	Blue catfish
gene11557	IfuChr12	28829038	28829352	-	-	OG0020379	Blue catfish
gene11564	IfuChr12	28892612	28893220	8153.XP_005953217.1	-	OG0016416	Blue catfish
gene11565	IfuChr12	28895654	28896362	8083.ENSXMAP00000017365	transposition, RNA-mediated	OG0016438	Blue catfish
gene11571	IfuChr12	29036591	29037289	8083.ENSXMAP00000017365	transposition, RNA-mediated	OG0016438	Blue catfish
gene11611	IfuChr12	29775346	29775711	-	-	OG0019093	Blue catfish
gene11613	IfuChr12	29785075	29785440	-	-	OG0019093	Blue catfish
gene11629	IfuChr12	30177793	30178212	7897.ENSLACP00000000181	-	OG0017894	Blue catfish
gene11638	IfuChr12	30427738	30428079	215358.XP_010753265.1	Serine incorporator	OG0018837	Blue catfish
gene11643	IfuChr17	287926	291363	106582.XP_004561494.1	caseinolytic peptidase B	OG0019070	Blue catfish
gene11647	IfuChr17	352026	371209	7994.ENSAMXP00000011947	caseinolytic peptidase B	OG0020126	Blue catfish
gene11741	IfuChr17	4412856	4414854	-	-	OG0020127	Blue catfish
gene11781	IfuChr17	5426704	5431033	-	-	OG0020128	Blue catfish
gene11847	IfuChr17	6985822	6986126	-	-	OG0020129	Blue catfish
gene11982	IfuChr17	11703814	11705876	-	-	OG0020130	Blue catfish
gene12003	IfuChr17	12164581	12165343	-	-	OG0020131	Blue catfish
gene12014	IfuChr17	12349423	12362771	-	-	OG0020132	Blue catfish
gene12025	IfuChr17	13010274	13010456	7955.ENSDARP00000075296	-	OG0015990	Blue catfish
gene12033	IfuChr17	13252936	13260443	-	-	OG0020133	Blue catfish
gene12053	IfuChr17	14083086	14086054	-	-	OG0020134	Blue catfish
gene12066	IfuChr17	14373792	14382178	-	-	OG0020135	Blue catfish
gene12077	IfuChr17	14619371	14620186	7994.ENSAMXP00000026290	Olfactory receptor	OG0020136	Blue catfish
gene12098	IfuChr17	14881955	14882434	8083.ENSXMAP00000007671	Defensin, beta-like 1	OG0020137	Blue catfish
gene12128	IfuChr17	15812122	15812656	51511.ENSCSAVP00000001068	Transposase DDE domain	OG0019071	Blue catfish
gene12141	IfuChr17	16109139	16109402	8153.XP_005952911.1	PNMA	OG0020138	Blue catfish
gene12142	IfuChr17	16109532	16112858	8153.XP_005949918.1	K02A2.6-like	OG0016437	Blue catfish
gene12144	IfuChr17	16139683	16198776	7994.ENSAMXP00000010172	Lipoma HMGIC fusion	OG0020139	Blue catfish
gene12151	IfuChr17	16403858	16419346	-	-	OG0020140	Blue catfish
gene12216	IfuChr17	18493531	18494031	-	-	OG0017890	Blue catfish
gene12263	IfuChr17	19540656	19542139	-	-	OG0018390	Blue catfish
gene12305	IfuChr17	21196918	21199982	7994.ENSAMXP00000006281	HFM1, ATP-dependent DNA helicase homolog (S. cerevisiae)	OG0020141	Blue catfish
gene12353	IfuChr17	23226870	23227173	-	-	OG0020142	Blue catfish
gene12420	IfuChr17	25910516	25913083	-	-	OG0020143	Blue catfish
gene12485	IfuChr17	27124447	27126414	-	-	OG0020145	Blue catfish
gene12486	IfuChr17	27136615	27171780	7994.ENSAMXP00000006343	Chromodomain helicase DNA binding protein 7	OG0020146	Blue catfish
gene12555	IfuChr11	1414853	1420497	-	-	OG0020322	Blue catfish
gene12656	IfuChr11	4280386	4289081	-	-	OG0020324	Blue catfish
gene12663	IfuChr11	5368253	5368757	69293.ENSGACP00000007019	Transposase DDE domain	OG0018397	Blue catfish
gene12747	IfuChr11	10316008	10317512	7994.ENSAMXP00000010945	Prohibitin	OG0020325	Blue catfish
gene12800	IfuChr11	12692174	12692332	-	-	OG0020326	Blue catfish
gene12821	IfuChr11	14029185	14066383	-	-	OG0020327	Blue catfish
gene12829	IfuChr11	15371376	15395705	-	-	OG0020328	Blue catfish
gene12852	IfuChr11	16183251	16183505	-	-	OG0020329	Blue catfish
gene12868	IfuChr11	16726204	16726693	7955.ENSDARP00000070953	Belongs to the TRAFAC class dynamin-like GTPase superfamily. Dynamin Fzo YdjA family	OG0020330	Blue catfish
gene12887	IfuChr11	17321109	17321354	7029.ACYPI46806-PA	Ribonuclease H protein	OG0016745	Blue catfish
gene12908	IfuChr11	17804830	17813273	-	-	OG0020331	Blue catfish
gene12922	IfuChr11	18565123	18575060	215358.XP_010733031.1	Cadherins are calcium-dependent cell adhesion proteins	OG0020332	Blue catfish
gene12924	IfuChr11	18949960	18950178	69293.ENSGACP00000017666	protein dimerization activity	OG0020333	Blue catfish
gene12978	IfuChr11	21074097	21074859	-	-	OG0020334	Blue catfish
gene12985	IfuChr11	21407929	21412082	-	-	OG0020335	Blue catfish
gene12996	IfuChr11	21853144	21853335	7955.ENSDARP00000075296	-	OG0015990	Blue catfish
gene13007	IfuChr11	22084931	22088260	-	-	OG0020336	Blue catfish
gene13023	IfuChr11	22384339	22404937	-	-	OG0020337	Blue catfish
gene13052	IfuChr11	23624813	23625172	8090.ENSORLP00000004719	Endonuclease/Exonuclease/phosphatase family	OG0020338	Blue catfish
gene13074	IfuChr11	24199373	24199936	7955.ENSDARP00000079907	glutamate receptor	OG0018983	Blue catfish
gene13200	IfuChr11	28639040	28640498	7994.ENSAMXP00000015881	Belongs to the argonaute family	OG0001682	Blue catfish
gene13259	IfuChr21	2765034	2766677	59463.ENSMLUP00000018831	Ankyrin repeat and SOCS box	OG0019064	Blue catfish
gene13303	IfuChr21	4455693	4459639	7955.ENSDARP00000063273	Potassium channel tetramerisation domain containing	OG0020082	Blue catfish
gene13440	IfuChr21	10093685	10094683	7994.ENSAMXP00000003589	receptor	OG0015684	Blue catfish
gene13458	IfuChr21	10480870	10488278	-	-	OG0020083	Blue catfish
gene13483	IfuChr21	11328148	11331606	-	-	OG0020084	Blue catfish
gene13492	IfuChr21	11430303	11430841	7994.ENSAMXP00000014853	pathway protein	OG0019065	Blue catfish
gene13494	IfuChr21	11438963	11440516	7994.ENSAMXP00000014853	pathway protein	OG0019065	Blue catfish
gene13610	IfuChr21	15029009	15030362	48698.ENSPFOP00000012659	Protein of unknown function (DUF 659)	OG0020085	Blue catfish
gene13722	IfuChr21	19305275	19314538	-	-	OG0020086	Blue catfish
gene13732	IfuChr21	19638185	19647716	-	-	OG0020087	Blue catfish
gene13755	IfuChr21	20460119	20463481	-	-	OG0020088	Blue catfish
gene13770	IfuChr21	20706579	20707070	-	-	OG0020089	Blue catfish
gene13805	IfuChr21	21571125	21573698	-	-	OG0020090	Blue catfish
gene13867	IfuChr08	1392979	1398301	8128.ENSONIP00000013974	Microtubule-associated protein 1 light chain 3 beta	OG0020409	Blue catfish
gene13879	IfuChr08	1600068	1606580	-	-	OG0020410	Blue catfish
gene13898	IfuChr08	2020194	2020382	7955.ENSDARP00000000748	Mannosyl (alpha-1,3-)-glycoprotein beta-1,4-N-acetylglucosaminyltransferase, isozyme B	OG0020411	Blue catfish
gene14008	IfuChr08	4982806	4982970	69293.ENSGACP00000003135	-	OG0015990	Blue catfish
gene14030	IfuChr08	6342876	6350728	-	-	OG0020413	Blue catfish
gene14179	IfuChr08	11532571	11533916	7994.ENSAMXP00000013716	Belongs to the EF-1-beta EF-1-delta family	OG0020414	Blue catfish
gene14194	IfuChr08	11945194	11948651	-	-	OG0020415	Blue catfish
gene14202	IfuChr08	12091845	12092494	7994.ENSAMXP00000020498	G protein-coupled receptor	OG0018159	Blue catfish
gene14294	IfuChr08	16045072	16048424	7994.ENSAMXP00000010824	Neuregulin 2b	OG0019097	Blue catfish
gene14354	IfuChr08	17129963	17130997	7918.ENSLOCP00000022131	Reverse transcriptase (RNA-dependent DNA polymerase)	OG0005723	Blue catfish
gene14365	IfuChr08	17291222	17291521	-	-	OG0020416	Blue catfish
gene14518	IfuChr08	22192448	22196650	7918.ENSLOCP00000020201	Centrosomal protein	OG0020417	Blue catfish
gene14538	IfuChr08	22863386	22891989	-	-	OG0020418	Blue catfish
gene14562	IfuChr08	23706550	23707128	10141.ENSCPOP00000002045	Tankyrase, TRF1-interacting ankyrin-related ADP-ribose polymerase 2	OG0018748	Blue catfish
gene14761	IfuChr22	1273555	1305665	-	-	OG0020460	Blue catfish
gene14779	IfuChr22	2126666	2128317	-	-	OG0020461	Blue catfish
gene14783	IfuChr22	2178424	2207304	-	-	OG0020462	Blue catfish
gene14797	IfuChr22	2801962	2802438	106582.XP_004558605.1	5-hydroxytryptamine receptor 7-like	OG0020463	Blue catfish
gene14960	IfuChr22	8113362	8113586	7994.ENSAMXP00000026437	retrotransposable element Tf2 155 kDa protein type 1-like	OG0018400	Blue catfish
gene14997	IfuChr22	9286336	9290330	-	-	OG0020464	Blue catfish
gene15091	IfuChr22	12233915	12234340	7668.SPU_000264-tr	transposition, RNA-mediated	OG0017899	Blue catfish
gene15144	IfuChr22	14545324	14545485	7955.ENSDARP00000075296	-	OG0015990	Blue catfish
gene15218	IfuChr22	16684172	16686985	8364.ENSXETP00000063890	Transposase	OG0019094	Blue catfish
gene15234	IfuChr22	17275164	17275370	176946.XP_007430248.1	positive regulation of RNA polymerase II regulatory region sequence-specific DNA binding	OG0020466	Blue catfish
gene15334	IfuChr22	19648885	19649850	7994.ENSAMXP00000016855	Zinc finger, DHHC-type containing	OG0020467	Blue catfish
gene15351	IfuChr22	20124581	20130132	-	-	OG0020468	Blue catfish
gene15385	IfuChr22	20971219	20972291	-	-	OG0020470	Blue catfish
gene15442	IfuChr04	1672521	1672805	-	-	OG0020069	Blue catfish
gene15493	IfuChr04	3610287	3610721	7994.ENSAMXP00000003847	IQ motif and Sec7 domain 3b	OG0018888	Blue catfish
gene15615	IfuChr04	8902552	8932176	-	-	OG0020070	Blue catfish
gene15638	IfuChr04	10246027	10246281	-	-	OG0020071	Blue catfish
gene15715	IfuChr04	12478245	12481156	-	-	OG0020072	Blue catfish
gene15785	IfuChr04	14448163	14458733	7918.ENSLOCP00000007910	HYDIN, axonemal central pair apparatus protein	OG0020073	Blue catfish
gene15788	IfuChr04	14558785	14559267	7955.ENSDARP00000109033	K02A2.6-like	OG0019062	Blue catfish
gene15789	IfuChr04	14566990	14568494	8010.XP_010891018.1	HYDIN, axonemal central pair apparatus protein	OG0018388	Blue catfish
gene15793	IfuChr04	14680143	14682422	7994.ENSAMXP00000021228	HYDIN, axonemal central pair apparatus protein	OG0020075	Blue catfish
gene15801	IfuChr04	14990100	14995079	-	-	OG0020077	Blue catfish
gene15818	IfuChr04	15633291	15633572	-	-	OG0020078	Blue catfish
gene15828	IfuChr04	16633014	16633386	-	-	OG0017890	Blue catfish
gene15852	IfuChr04	18857220	18857528	-	-	OG0018389	Blue catfish
gene15868	IfuChr04	20493021	20494495	8010.XP_010891018.1	HYDIN, axonemal central pair apparatus protein	OG0018388	Blue catfish
gene15870	IfuChr04	20533206	20533733	7070.TC010214-PA	DNA-binding transcription factor activity, RNA polymerase II-specific	OG0017047	Blue catfish
gene15874	IfuChr04	21075690	21075902	-	-	OG0020079	Blue catfish
gene15939	IfuChr04	24841422	24847999	7668.SPU_020558-tr	Reverse transcriptase (RNA-dependent DNA polymerase)	OG0016742	Blue catfish
gene15942	IfuChr04	25097738	25098430	8128.ENSONIP00000007521	general transcription factor II-I repeat domain-containing protein	OG0017047	Blue catfish
gene15997	IfuChr04	28989465	28991299	-	-	OG0020080	Blue catfish
gene16032	IfuChr04	29937745	29938020	-	-	OG0019063	Blue catfish
gene16324	IfuChr25	2861836	2862072	8128.ENSONIP00000017114	general transcription factor II-I repeat domain-containing protein	OG0020245	Blue catfish
gene16337	IfuChr25	3405295	3405516	106582.XP_004561095.1	PNMA	OG0020247	Blue catfish
gene16340	IfuChr25	3489348	3490688	7918.ENSLOCP00000020253	T-complex-associated-testis-expressed 1	OG0020246	Blue catfish
gene16376	IfuChr25	4929627	4935061	-	-	OG0020248	Blue catfish
gene16382	IfuChr25	5208884	5209465	7994.ENSAMXP00000010660	Epoxide hydrolase	OG0020249	Blue catfish
gene16407	IfuChr25	6020627	6020929	-	-	OG0020250	Blue catfish
gene16413	IfuChr25	6152102	6157547	10181.XP_004840952.1	N-alpha-acetyltransferase 20	OG0019083	Blue catfish
gene16418	IfuChr25	6303289	6316783	-	-	OG0020251	Blue catfish
gene16464	IfuChr25	8226803	8236534	7955.ENSDARP00000094308	Potassium voltage-gated channel, subfamily H	OG0020252	Blue catfish
gene16474	IfuChr25	8506965	8514153	-	-	OG0020253	Blue catfish
gene16484	IfuChr25	8745664	8751111	-	-	OG0020254	Blue catfish
gene16534	IfuChr25	10445102	10446784	-	-	OG0020255	Blue catfish
gene16560	IfuChr25	11421875	11429359	-	-	OG0020256	Blue catfish
gene16584	IfuChr25	11891157	11891438	-	-	OG0020257	Blue catfish
gene16589	IfuChr25	11990164	11999662	-	-	OG0020258	Blue catfish
gene16803	IfuChr25	19036677	19042034	-	-	OG0020259	Blue catfish
gene16854	IfuChr25	20678096	20678422	7668.SPU_004396-tr	K02A2.6-like	OG0017899	Blue catfish
gene16904	IfuChr26	494541	494774	-	-	OG0020284	Blue catfish
gene16914	IfuChr26	664104	664688	7994.ENSAMXP00000004307	Glutamate receptor, ionotropic	OG0018925	Blue catfish
gene16993	IfuChr26	2616799	2618258	400682.PAC_15712559	K02A2.6-like	OG0020285	Blue catfish
gene17024	IfuChr26	3611839	3620370	-	-	OG0020286	Blue catfish
gene17060	IfuChr26	6732586	6732927	7029.ACYPI46806-PA	Ribonuclease H protein	OG0016745	Blue catfish
gene17236	IfuChr26	12566512	12567050	-	-	OG0020287	Blue catfish
gene17251	IfuChr26	13109735	13109929	9258.ENSOANP00000006747	-	OG0018831	Blue catfish
gene17309	IfuChr26	14723192	14724787	7955.ENSDARP00000098293	Cyclin and CBS domain divalent metal cation transport mediator	OG0020288	Blue catfish
gene17325	IfuChr26	15278179	15278406	-	-	OG0020289	Blue catfish
gene17338	IfuChr26	15816351	15816602	7897.ENSLACP00000007149	-	OG0019087	Blue catfish
gene17431	IfuChr26	17885754	17889269	-	-	OG0020290	Blue catfish
gene17483	IfuChr26	18489291	18491155	7955.ENSDARP00000109033	K02A2.6-like	OG0019062	Blue catfish
gene17563	IfuChr26	19742077	19750343	-	-	OG0020291	Blue catfish
gene17628	IfuChr24	443429	444058	-	-	OG0020380	Blue catfish
gene17668	IfuChr24	1033191	1038224	-	-	OG0020381	Blue catfish
gene17675	IfuChr24	1136433	1140310	-	-	OG0020382	Blue catfish
gene17696	IfuChr24	1591423	1592953	-	-	OG0020383	Blue catfish
gene17809	IfuChr24	5359771	5363112	-	-	OG0020384	Blue catfish
gene17826	IfuChr24	5836100	5839880	7994.ENSAMXP00000004696	AIG2-like family	OG0020385	Blue catfish
gene17873	IfuChr24	6927965	6928802	7955.ENSDARP00000100493	-	OG0000558	Blue catfish
gene17983	IfuChr24	10347032	10351148	7955.ENSDARP00000011624	Twinfilin, actin-binding protein, homolog	OG0018864	Blue catfish
gene17991	IfuChr24	10573851	10589759	7994.ENSAMXP00000010246	Monocyte to macrophage	OG0020386	Blue catfish
gene18011	IfuChr24	11726446	11728064	-	-	OG0020387	Blue catfish
gene18020	IfuChr24	12068377	12068820	8364.ENSXETP00000063890	Transposase	OG0019094	Blue catfish
gene18034	IfuChr24	12731923	12732606	-	-	OG0020388	Blue catfish
gene18090	IfuChr24	13818867	13819223	-	-	OG0020389	Blue catfish
gene18149	IfuChr24	16256655	16277335	-	-	OG0020390	Blue catfish
gene18178	IfuChr24	17245730	17247059	-	-	OG0020391	Blue catfish
gene18212	IfuChr24	18141494	18141733	7994.ENSAMXP00000027199	Secretory phospholipase A2 receptor-like	OG0020392	Blue catfish
gene18270	IfuChr24	20083534	20095395	-	-	OG0020393	Blue catfish
gene18351	IfuChr20	2104627	2104911	-	-	OG0020293	Blue catfish
gene18444	IfuChr20	5407848	5408522	8083.ENSXMAP00000017365	transposition, RNA-mediated	OG0016438	Blue catfish
gene18510	IfuChr20	7259551	7260488	-	-	OG0020295	Blue catfish
gene18512	IfuChr20	7425321	7425476	-	-	OG0020296	Blue catfish
gene18578	IfuChr20	10373366	10374258	8010.XP_010866624.1	-	OG0017096	Blue catfish
gene18598	IfuChr20	11677633	11677800	7955.ENSDARP00000129195	-	OG0015680	Blue catfish
gene18620	IfuChr20	12517986	12518429	8153.XP_005953217.1	-	OG0016416	Blue catfish
gene18621	IfuChr20	12518764	12519183	8083.ENSXMAP00000017365	transposition, RNA-mediated	OG0016438	Blue catfish
gene18623	IfuChr20	12548213	12569938	9823.ENSSSCP00000017199	Belongs to the cullin family	OG0020297	Blue catfish
gene18640	IfuChr20	13021028	13021435	-	-	OG0020298	Blue catfish
gene18675	IfuChr20	15717067	15717393	7955.ENSDARP00000078145	Conserved mid region of cactin	OG0019088	Blue catfish
gene18758	IfuChr20	18532340	18533372	-	-	OG0020299	Blue catfish
gene18778	IfuChr20	19064598	19064870	-	-	OG0020300	Blue catfish
gene18841	IfuChr20	20429131	20431527	400682.PAC_15720852	Zinc finger MYM-type protein	OG0007012	Blue catfish
gene18916	IfuChr20	22169390	22170109	7955.ENSDARP00000124088	Guanine nucleotide-binding proteins (G proteins) are involved as a modulator or transducer in various transmembrane signaling systems. The beta and gamma chains are required for the GTPase activity, for replacement of GDP by GTP, and for G protein- effector interaction	OG0020301	Blue catfish
gene18924	IfuChr20	22326650	22334064	-	-	OG0020302	Blue catfish
gene18982	IfuChr19	686152	771831	7994.ENSAMXP00000013949	ATP binding	OG0001025	Blue catfish
gene18996	IfuChr19	1857482	1858183	8364.ENSXETP00000004322	Reverse transcriptase (RNA-dependent DNA polymerase)	OG0019079	Blue catfish
gene18997	IfuChr19	1859128	1859376	8364.ENSXETP00000062136	Endonuclease/Exonuclease/phosphatase family	OG0019087	Blue catfish
gene19001	IfuChr19	2065681	2073195	-	-	OG0020394	Blue catfish
gene19007	IfuChr19	2197812	2209297	-	-	OG0020395	Blue catfish
gene19022	IfuChr19	2467589	2468571	7918.ENSLOCP00000010153	Endonuclease/Exonuclease/phosphatase family	OG0005723	Blue catfish
gene19025	IfuChr19	2486207	2486927	7918.ENSLOCP00000010153	Endonuclease/Exonuclease/phosphatase family	OG0005723	Blue catfish
gene19026	IfuChr19	2487239	2487442	7918.ENSLOCP00000010153	Endonuclease/Exonuclease/phosphatase family	OG0019095	Blue catfish
gene19027	IfuChr19	2487472	2489097	7918.ENSLOCP00000017142	Reverse transcriptase (RNA-dependent DNA polymerase)	OG0005723	Blue catfish
gene19028	IfuChr19	2489131	2490321	-	-	OG0020397	Blue catfish
gene19032	IfuChr19	2520650	2525590	8128.ENSONIP00000026577	Endonuclease/Exonuclease/phosphatase family	OG0005723	Blue catfish
gene19035	IfuChr19	2528625	2528852	3694.POPTR_0006s00220.1	Reverse transcriptase (RNA-dependent DNA polymerase)	OG0018399	Blue catfish
gene19037	IfuChr19	2534435	2536441	7918.ENSLOCP00000000483	Endonuclease/Exonuclease/phosphatase family	OG0005723	Blue catfish
gene19041	IfuChr19	2568941	2569279	7918.ENSLOCP00000022131	Reverse transcriptase (RNA-dependent DNA polymerase)	OG0017908	Blue catfish
gene19047	IfuChr19	2956045	2956620	8083.ENSXMAP00000005793	Zinc finger BED-type containing 1	OG0018392	Blue catfish
gene19063	IfuChr19	3227121	3238292	-	-	OG0020398	Blue catfish
gene19067	IfuChr19	3500512	3519549	7955.ENSDARP00000097863	glutamate receptor	OG0018873	Blue catfish
gene19068	IfuChr19	3555297	3555572	106582.XP_004555859.1	Reverse transcriptase (RNA-dependent DNA polymerase)	OG0016416	Blue catfish
gene19070	IfuChr19	3557803	3559221	400682.PAC_15712559	K02A2.6-like	OG0017899	Blue catfish
gene19074	IfuChr19	3985918	3986680	6087.XP_002166764.2	52 kDa repressor of the inhibitor of the protein	OG0019096	Blue catfish
gene19083	IfuChr19	4189353	4189658	400682.PAC_15724873	DDE superfamily endonuclease	OG0017624	Blue catfish
gene19091	IfuChr19	4621871	4622236	8049.ENSGMOP00000017253	-	OG0015680	Blue catfish
gene19148	IfuChr19	6939413	6939622	-	-	OG0020400	Blue catfish
gene19164	IfuChr19	7299401	7302626	-	-	OG0020401	Blue catfish
gene19209	IfuChr19	8964539	8964730	8364.ENSXETP00000004322	Reverse transcriptase (RNA-dependent DNA polymerase)	OG0019095	Blue catfish
gene19211	IfuChr19	8978392	8980814	-	-	OG0020402	Blue catfish
gene19223	IfuChr19	9272124	9272426	45351.EDO46313	Ribonuclease H protein	OG0014486	Blue catfish
gene19244	IfuChr19	10087431	10088687	31033.ENSTRUP00000046472	Transposase IS4	OG0015110	Blue catfish
gene19285	IfuChr19	12917412	12923788	-	-	OG0020403	Blue catfish
gene19370	IfuChr19	16052240	16054704	8010.XP_010900067.1	Chromosome 12 open reading frame 55	OG0018811	Blue catfish
gene19453	IfuChr19	19498811	19499032	-	-	OG0020405	Blue catfish
gene19467	IfuChr19	19825558	19836487	-	-	OG0020406	Blue catfish
gene19536	IfuChr19	22677436	22679684	106582.XP_004568974.1	K02A2.6-like	OG0017422	Blue catfish
gene19617	IfuChr19	25871233	25871744	-	-	OG0020407	Blue catfish
gene19645	IfuChr19	26759600	26759884	8083.ENSXMAP00000017365	transposition, RNA-mediated	OG0016438	Blue catfish
gene19646	IfuChr19	26759974	26760441	400682.PAC_15712559	K02A2.6-like	OG0017899	Blue catfish
gene19651	IfuChr19	26850780	26853933	-	-	OG0020408	Blue catfish
gene19930	IfuChr07	13454888	13457018	-	-	OG0020230	Blue catfish
gene20226	IfuChr07	23425963	23435592	-	-	OG0020231	Blue catfish
gene20347	IfuChr07	27958817	27971918	-	-	OG0020232	Blue catfish
gene20349	IfuChr07	28200078	28232483	-	-	OG0020233	Blue catfish
gene20539	IfuChr23	2313985	2320008	-	-	OG0020272	Blue catfish
gene20692	IfuChr23	7617343	7617585	-	-	OG0020273	Blue catfish
gene20733	IfuChr23	9165828	9170751	-	-	OG0018391	Blue catfish
gene20741	IfuChr23	9254110	9254775	7955.ENSDARP00000109290	-	OG0015978	Blue catfish
gene20742	IfuChr23	9279683	9280330	7955.ENSDARP00000109290	-	OG0015978	Blue catfish
gene20752	IfuChr23	9535468	9537440	-	-	OG0020274	Blue catfish
gene20789	IfuChr23	10710361	10711059	8083.ENSXMAP00000019749	K02A2.6-like	OG0019085	Blue catfish
gene20790	IfuChr23	10712336	10712563	8081.XP_008422247.1	SCAN domain	OG0017422	Blue catfish
gene20808	IfuChr23	11993236	11995551	7668.SPU_000919-tr	Ribonuclease H protein	OG0016745	Blue catfish
gene20809	IfuChr23	12076708	12077304	303518.XP_005728607.1	hAT family C-terminal dimerisation region	OG0016996	Blue catfish
gene20847	IfuChr23	13590840	13591329	-	-	OG0020275	Blue catfish
gene20924	IfuChr23	16583190	16587747	-	-	OG0020276	Blue catfish
gene20934	IfuChr23	17124755	17139896	-	-	OG0020277	Blue catfish
gene20939	IfuChr23	17223028	17223416	-	-	OG0020278	Blue catfish
gene20950	IfuChr23	17581328	17581531	106582.XP_004576461.1	Helix-turn-helix of DDE superfamily endonuclease	OG0020279	Blue catfish
gene20965	IfuChr23	17961857	17967122	-	-	OG0020280	Blue catfish
gene21006	IfuChr23	19279233	19291597	7994.ENSAMXP00000025731	Rapunzel 2	OG0020281	Blue catfish
gene21068	IfuChr23	20268885	20269070	7955.ENSDARP00000115167	Serine threonine-protein kinase	OG0020282	Blue catfish
gene21093	IfuChr23	20677265	20681371	-	-	OG0020283	Blue catfish
gene21193	IfuChr28	2133871	2137202	8153.XP_005922179.1	Phospholipase D2	OG0019073	Blue catfish
gene21206	IfuChr28	2240669	2249085	-	-	OG0020147	Blue catfish
gene21318	IfuChr28	4885195	4885527	8081.XP_008422247.1	SCAN domain	OG0017422	Blue catfish
gene21323	IfuChr28	4926295	4930701	-	-	OG0020148	Blue catfish
gene21386	IfuChr28	7675583	7675888	7955.ENSDARP00000122805	Si ch211-69l10.4	OG0020149	Blue catfish
gene21404	IfuChr28	9032330	9032638	303518.XP_005755153.1	general transcription factor II-I repeat domain-containing protein	OG0015441	Blue catfish
gene21405	IfuChr28	9050507	9051200	7994.ENSAMXP00000007180	Calcium binding protein	OG0020150	Blue catfish
gene21407	IfuChr28	9078329	9110294	144197.XP_008284712.1	Calcium binding protein	OG0020151	Blue catfish
gene21412	IfuChr28	9287053	9287432	-	-	OG0017892	Blue catfish
gene21454	IfuChr28	10464653	10465519	303518.XP_005755153.1	general transcription factor II-I repeat domain-containing protein	OG0020152	Blue catfish
gene21457	IfuChr28	10510698	10513960	215358.XP_010748506.1	Si ch211-117m20.4	OG0015943	Blue catfish
gene21459	IfuChr28	10527765	10529142	-	-	OG0020153	Blue catfish
gene21507	IfuChr28	12592248	12592854	-	-	OG0020154	Blue catfish
gene21520	IfuChr28	12849676	12849963	-	-	OG0020155	Blue catfish
gene21529	IfuChr28	13317813	13318244	9031.ENSGALP00000014703	Ankyrin repeat domain-containing protein 9-like	OG0020156	Blue catfish
gene21540	IfuChr28	13445631	13445924	7918.ENSLOCP00000009723	Dynein, axonemal, heavy chain	OG0020157	Blue catfish
gene21554	IfuChr28	13806458	13810380	7994.ENSAMXP00000020095	Transient receptor potential cation channel subfamily V member	OG0020158	Blue catfish
gene21654	IfuChr28	16148975	16153478	7955.ENSDARP00000121456	inositol	OG0020159	Blue catfish
gene21707	IfuChr28	17552352	17569384	-	-	OG0020161	Blue catfish
gene21710	IfuChr28	17688450	17690863	-	-	OG0020162	Blue catfish
gene21762	IfuChr28	19722489	19725612	-	-	OG0020163	Blue catfish
gene21787	IfuChr27	983207	983434	-	-	OG0020303	Blue catfish
gene21812	IfuChr27	1681765	1682305	-	-	OG0020304	Blue catfish
gene21857	IfuChr27	2458820	2460004	7994.ENSAMXP00000008528	Phospholipase D2	OG0020305	Blue catfish
gene21874	IfuChr27	2811335	2831998	-	-	OG0020306	Blue catfish
gene21912	IfuChr27	3904691	3905014	69293.ENSGACP00000000095	-	OG0020307	Blue catfish
gene21946	IfuChr27	4470505	4471293	-	-	OG0020308	Blue catfish
gene21960	IfuChr27	4678752	4679265	-	-	OG0020309	Blue catfish
gene21965	IfuChr27	4982217	4983257	-	-	OG0020310	Blue catfish
gene22006	IfuChr27	6236561	6236925	7994.ENSAMXP00000012006	deacylase 2	OG0016020	Blue catfish
gene22027	IfuChr27	6780152	6783768	-	-	OG0020311	Blue catfish
gene22039	IfuChr27	7243001	7246450	7994.ENSAMXP00000025636	Reverse transcriptase (RNA-dependent DNA polymerase)	OG0019090	Blue catfish
gene22061	IfuChr27	8115879	8122184	-	-	OG0020312	Blue catfish
gene22073	IfuChr27	8543765	8554040	-	-	OG0020313	Blue catfish
gene22105	IfuChr27	9423933	9429546	48698.ENSPFOP00000002424	Tumor susceptibility	OG0020314	Blue catfish
gene22119	IfuChr27	9983128	9984121	-	-	OG0020315	Blue catfish
gene22144	IfuChr27	11956776	11958974	-	-	OG0020316	Blue catfish
gene22151	IfuChr27	12234279	12235482	-	-	OG0020317	Blue catfish
gene22179	IfuChr27	13419724	13420122	-	-	OG0020318	Blue catfish
gene22235	IfuChr27	16787625	16787918	215358.XP_010729738.1	Family with sequence similarity 189 member A1	OG0018758	Blue catfish
gene22244	IfuChr27	17146872	17156163	-	-	OG0020319	Blue catfish
gene22274	IfuChr27	18551368	18551682	-	-	OG0020320	Blue catfish
gene22284	IfuChr27	19169699	19171867	-	-	OG0020321	Blue catfish
gene22362	IfuChr29	1886983	1905197	-	-	OG0020164	Blue catfish
gene22609	IfuChr29	11842304	11847533	-	-	OG0020165	Blue catfish
gene22644	IfuChr29	13289697	13293754	-	-	OG0020166	Blue catfish
gene22653	IfuChr29	13623408	13644723	244447.XP_008314922.1	LPS-responsive vesicle trafficking, beach and anchor containing	OG0020167	Blue catfish
gene22656	IfuChr29	13708495	13719998	7955.ENSDARP00000003197	LPS-responsive vesicle trafficking, beach and anchor containing	OG0020168	Blue catfish
gene22663	IfuChr29	13919730	13923728	-	-	OG0020169	Blue catfish
gene22685	IfuChr29	14645111	14645435	-	-	OG0019075	Blue catfish
gene22692	IfuChr29	14860435	14872490	-	-	OG0020170	Blue catfish
gene22708	IfuChr29	15593605	15594630	7955.ENSDARP00000069088	Mitochondrial sodium hydrogen exchanger	OG0019076	Blue catfish
gene22909	IfuChr10	8865568	8882346	-	-	OG0020195	Blue catfish
gene23276	IfuChr10	24349319	24351600	-	-	OG0020196	Blue catfish
gene23472	scf1	844136	844351	7994.ENSAMXP00000012006	deacylase 2	OG0016020	Blue catfish
gene23475	scf1	1598924	1599847	7994.ENSAMXP00000009947	Fumarylacetoacetate hydrolase	OG0017904	Blue catfish
gene23478	scf1	1771319	1772265	7994.ENSAMXP00000015881	Belongs to the argonaute family	OG0001682	Blue catfish
gene23481	scf1	1812005	1812751	45351.EDO26431	Endonuclease/Exonuclease/phosphatase family	OG0005141	Blue catfish
gene23482	scf1	1813451	1814098	8128.ENSONIP00000026577	Endonuclease/Exonuclease/phosphatase family	OG0005141	Blue catfish
gene23486	scf1	1907122	1907373	7918.ENSLOCP00000000588	Reverse transcriptase (RNA-dependent DNA polymerase)	OG0005141	Blue catfish
gene23487	scf1	1907451	1907645	7918.ENSLOCP00000022131	Reverse transcriptase (RNA-dependent DNA polymerase)	OG0005141	Blue catfish
gene23495	scf6	833822	834745	7994.ENSAMXP00000009947	Fumarylacetoacetate hydrolase	OG0017904	Blue catfish
gene23497	scf6	870993	876987	7994.ENSAMXP00000015881	Belongs to the argonaute family	OG0001682	Blue catfish
gene23501	scf2	512890	513189	7994.ENSAMXP00000012006	deacylase 2	OG0016020	Blue catfish
gene23504	scf2	1003008	1004500	7994.ENSAMXP00000015881	Belongs to the argonaute family	OG0001682	Blue catfish
gene23508	scf5	22359	23722	7994.ENSAMXP00000009947	Fumarylacetoacetate hydrolase	OG0017904	Blue catfish
gene23520	scf5	1231461	1232224	144197.XP_008282437.1	Belongs to the TRAFAC class myosin-kinesin ATPase superfamily. Kinesin family	OG0016022	Blue catfish
gene23526	scf3	1555546	1557030	7994.ENSAMXP00000015881	Belongs to the argonaute family	OG0001682	Blue catfish
gene23533	scf10	54215	54643	7994.ENSAMXP00000012006	deacylase 2	OG0004231	Blue catfish
gene23534	scf10	70475	73137	7994.ENSAMXP00000015881	Belongs to the argonaute family	OG0001682	Blue catfish
gene23536	scf7	262047	268736	7994.ENSAMXP00000015881	Belongs to the argonaute family	OG0001682	Blue catfish
gene23537	scf7	380024	380984	7994.ENSAMXP00000015881	Belongs to the argonaute family	OG0001682	Blue catfish
gene23538	scf7	381410	387997	7994.ENSAMXP00000015881	Belongs to the argonaute family	OG0001682	Blue catfish
gene23540	scf4	1309372	1310199	8128.ENSONIP00000026577	Endonuclease/Exonuclease/phosphatase family	OG0005141	Blue catfish
gene23544	scf11	10644	31356	-	-	OG0020244	Blue catfish
gene00046	chr07	1818477	1818821	215358.XP_010752120.1	L-leucine import across plasma membrane	OG0016744	channel catfish
gene00120	chr07	5765597	5775760	8128.ENSONIP00000007521	general transcription factor II-I repeat domain-containing protein	OG0017047	channel catfish
gene00237	chr07	9459984	9460998	31033.ENSTRUP00000046472	Transposase IS4	OG0015110	channel catfish
gene00397	chr07	12106518	12110291	-	-	OG0020230	channel catfish
gene00729	chr07	21554282	21556082	8010.XP_010899099.1	NHS-like 2	OG0018271	channel catfish
gene00750	chr07	22037496	22047067	-	-	OG0020231	channel catfish
gene00890	chr07	26660842	26661240	67593.Physo138011	DDE superfamily endonuclease	OG0016744	channel catfish
gene00909	chr07	27116208	27127051	-	-	OG0020232	channel catfish
gene00913	chr07	27361320	27392846	-	-	OG0020233	channel catfish
gene00988	chr07	30259904	30260071	8010.XP_010901906.1	K02A2.6-like	OG0018400	channel catfish
gene01114	chr07	33574346	33574894	-	-	OG0016437	channel catfish
gene01209	chr01	836532	836774	-	-	OG0020171	channel catfish
gene01397	chr01	5979987	5980924	144197.XP_008283360.1	general transcription factor II-I repeat domain-containing protein	OG0015441	channel catfish
gene01413	chr01	6362064	6362986	-	-	OG0020172	channel catfish
gene01421	chr01	6554339	6554569	-	-	OG0020173	channel catfish
gene01448	chr01	7047036	7066783	-	-	OG0020174	channel catfish
gene01455	chr01	7206673	7248181	-	-	OG0020175	channel catfish
gene01502	chr01	8541621	8542172	7955.ENSDARP00000124401	S100 calcium binding protein	OG0020176	channel catfish
gene01517	chr01	9569991	9572758	-	-	OG0020177	channel catfish
gene01604	chr01	11844769	11845128	-	-	OG0020178	channel catfish
gene01676	chr01	13464046	13469615	7994.ENSAMXP00000016886	Neurobeachin-like	OG0020179	channel catfish
gene01718	chr01	14610259	14610897	8090.ENSORLP00000009687	Phosphodiesterase 11a, like	OG0020180	channel catfish
gene01775	chr01	15792750	15794881	-	-	OG0020181	channel catfish
gene01800	chr01	16405820	16408483	-	-	OG0020182	channel catfish
gene01835	chr01	17209246	17209854	-	-	OG0020183	channel catfish
gene01911	chr01	19447310	19453567	7994.ENSAMXP00000001305	Eukaryotic translation initiation factor 1b	OG0020184	channel catfish
gene01991	chr01	22692977	22693553	303518.XP_005728607.1	hAT family C-terminal dimerisation region	OG0016996	channel catfish
gene02041	chr01	24623794	24626622	7897.ENSLACP00000012828	multicellular organism development	OG0017895	channel catfish
gene02085	chr01	25961772	25962901	-	-	OG0020185	channel catfish
gene02132	chr01	27721770	27724623	-	-	OG0020186	channel catfish
gene02143	chr01	28286037	28286638	7994.ENSAMXP00000012310	Solute carrier family 12 member	OG0020187	channel catfish
gene02158	chr01	29117374	29118917	7955.ENSDARP00000034822	Poly A binding protein, cytoplasmic 1	OG0020188	channel catfish
gene02159	chr01	29207700	29214899	7994.ENSAMXP00000013245	Phosphorylated adaptor for RNA export	OG0020190	channel catfish
gene02160	chr01	29219955	29225011	-	-	OG0020189	channel catfish
gene02184	chr01	31079028	31079914	7994.ENSAMXP00000019591	positive regulation of lipopolysaccharide-mediated signaling pathway	OG0020191	channel catfish
gene02201	chr01	32454910	32455851	7029.ACYPI001333-PA	DDE superfamily endonuclease	OG0019071	channel catfish
gene02219	chr01	33343614	33344537	-	-	OG0020193	channel catfish
gene02220	chr01	33382521	33387493	-	-	OG0020192	channel catfish
gene02263	chr01	36188134	36188400	8128.ENSONIP00000011081	protein dimerization activity	OG0020194	channel catfish
gene02271	chr01	36592660	36594254	69293.ENSGACP00000000600	Transposase DDE domain	OG0018397	channel catfish
gene02413	chr06	2063191	2065202	31033.ENSTRUP00000031585	positive regulation of high voltage-gated calcium channel activity	OG0020459	channel catfish
gene02418	chr06	2269633	2270403	-	-	OG0020458	channel catfish
gene02457	chr06	3066296	3076657	-	-	OG0020457	channel catfish
gene02469	chr06	3461138	3461296	-	-	OG0020456	channel catfish
gene02529	chr06	5182195	5183710	32507.XP_006803462.1	Belongs to the protein kinase superfamily	OG0018391	channel catfish
gene02571	chr06	8196075	8196338	-	-	OG0020442	channel catfish
gene02582	chr06	8760166	8760348	7994.ENSAMXP00000002030	Tripartite motif containing 47	OG0020443	channel catfish
gene02625	chr06	10467747	10468661	6500.XP_005103370.1	K02A2.6-like	OG0019100	channel catfish
gene02652	chr06	12159295	12167701	7994.ENSAMXP00000012639	heavy chain 7	OG0019101	channel catfish
gene02705	chr06	15671186	15671467	-	-	OG0020444	channel catfish
gene02708	chr06	15879358	15879930	7955.ENSDARP00000065928	6-O-sulfation enzyme which catalyzes the transfer of sulfate from 3'-phosphoadenosine 5'-phosphosulfate (PAPS) to position 6 of the N-sulfoglucosamine residue (GlcNS) of heparan sulfate	OG0020445	channel catfish
gene02747	chr06	17396878	17398045	215358.XP_010745554.1	Chromosome 2 open reading frame 40	OG0020446	channel catfish
gene02795	chr06	18828221	18830742	-	-	OG0020447	channel catfish
gene02835	chr06	20793750	20795072	-	-	OG0020448	channel catfish
gene02905	chr06	22909804	22914087	-	-	OG0020449	channel catfish
gene02924	chr06	23584629	23584856	-	-	OG0020450	channel catfish
gene02945	chr06	24101872	24110500	-	-	OG0020451	channel catfish
gene02959	chr06	24586868	24589278	7994.ENSAMXP00000007661	Phosphodiesterase 11a	OG0020452	channel catfish
gene02972	chr06	24992496	25005951	31033.ENSTRUP00000025941	RAP2A, member of RAS oncogene family	OG0020453	channel catfish
gene02973	chr06	25006457	25006991	-	-	OG0020454	channel catfish
gene03040	chr06	27933210	27934404	8153.XP_005949918.1	K02A2.6-like	OG0016437	channel catfish
gene03053	chr06	28183158	28183752	-	-	OG0020455	channel catfish
gene03334	chr02	2153481	2154613	303518.XP_005755153.1	general transcription factor II-I repeat domain-containing protein	OG0015441	channel catfish
gene03335	chr02	2185231	2185779	303518.XP_005755153.1	general transcription factor II-I repeat domain-containing protein	OG0015441	channel catfish
gene03338	chr02	2295655	2296203	303518.XP_005755153.1	general transcription factor II-I repeat domain-containing protein	OG0015441	channel catfish
gene03340	chr02	2318540	2320289	303518.XP_005755153.1	general transcription factor II-I repeat domain-containing protein	OG0015441	channel catfish
gene03345	chr02	2410036	2415512	-	-	OG0020419	channel catfish
gene03355	chr02	2665321	2666238	7994.ENSAMXP00000026347	Exostosin family	OG0018348	channel catfish
gene03381	chr02	3381632	3387395	215358.XP_010752549.1	Protocadherin Fat	OG0020420	channel catfish
gene03582	chr02	11383002	11383607	7994.ENSAMXP00000011947	caseinolytic peptidase B	OG0019070	channel catfish
gene03584	chr02	11393870	11407350	7955.ENSDARP00000122561	Phospholipase D2	OG0019073	channel catfish
gene03627	chr02	12849633	12850596	-	-	OG0020423	channel catfish
gene03642	chr02	13422001	13424205	8010.XP_010872379.1	forkhead box	OG0020424	channel catfish
gene03671	chr02	14514031	14514378	-	-	OG0014486	channel catfish
gene03682	chr02	14970274	14970576	-	-	OG0020425	channel catfish
gene03760	chr02	17388073	17388303	-	-	OG0020426	channel catfish
gene03763	chr02	17850623	17850955	-	-	OG0018389	channel catfish
gene03803	chr02	19657990	19675205	-	-	OG0020427	channel catfish
gene03813	chr02	19934008	19934466	-	-	OG0017396	channel catfish
gene03817	chr02	20282458	20283099	303518.XP_005754018.1	Ephrin receptor ligand binding domain	OG0015684	channel catfish
gene03858	chr02	21484104	21484754	215358.XP_010737697.1	Belongs to the adenylyl cyclase class-4 guanylyl cyclase family	OG0018839	channel catfish
gene03894	chr02	23250286	23253382	-	-	OG0020428	channel catfish
gene03932	chr02	24460150	24470417	8128.ENSONIP00000024478	Alpha-1,6-mannosylglycoprotein 6-beta-N-acetylglucosaminyltransferase	OG0020429	channel catfish
gene03981	chr02	26038821	26048354	-	-	OG0020430	channel catfish
gene04018	chr02	27033847	27034182	8128.ENSONIP00000021685	long term synaptic depression	OG0017246	channel catfish
gene04035	chr02	27331385	27333117	-	-	OG0020431	channel catfish
gene04138	chr02	30417638	30421868	-	-	OG0020432	channel catfish
gene04143	chr02	30504111	30505961	7994.ENSAMXP00000003500	Double C2-like	OG0018834	channel catfish
gene04144	chr02	30525719	30533746	8010.XP_010872219.1	Double C2-like	OG0020433	channel catfish
gene04161	chr02	30831674	30832834	8090.ENSORLP00000001597	Belongs to the peptidase S1 family	OG0020434	channel catfish
gene04167	chr02	30900609	30900857	-	-	OG0020435	channel catfish
gene04184	chr02	31662702	31663219	303518.XP_005753988.1	Reverse transcriptase (RNA-dependent DNA polymerase)	OG0020436	channel catfish
gene04185	chr02	31663544	31665612	13037.EHJ67177	-	OG0020437	channel catfish
gene04197	chr02	32113142	32113566	8090.ENSORLP00000003009	Transposase	OG0016744	channel catfish
gene04323	chr02	36354864	36356298	-	-	OG0020438	channel catfish
gene04333	chr02	36861775	36864322	-	-	OG0020439	channel catfish
gene04411	chr02	38833452	38861278	-	-	OG0020440	channel catfish
gene04421	chr02	39151119	39151827	7994.ENSAMXP00000008844	Perforin 1 (pore forming protein)	OG0020441	channel catfish
gene04426	chr02	39198818	39199495	7955.ENSDARP00000099766	Reverse transcriptase (RNA-dependent DNA polymerase)	OG0018149	channel catfish
gene04538	chr18	1100099	1104485	-	-	OG0020486	channel catfish
gene04619	chr18	3237600	3241884	-	-	OG0020487	channel catfish
gene04625	chr18	3353482	3358391	-	-	OG0020488	channel catfish
gene04647	chr18	4295229	4298136	-	-	OG0020489	channel catfish
gene04664	chr18	4989190	4989920	-	-	OG0020490	channel catfish
gene04674	chr18	5190112	5190318	176946.XP_007430248.1	positive regulation of RNA polymerase II regulatory region sequence-specific DNA binding	OG0020491	channel catfish
gene04718	chr18	6715786	6716058	-	-	OG0020492	channel catfish
gene04731	chr18	7203543	7211872	-	-	OG0020493	channel catfish
gene04906	chr18	13719089	13719256	-	-	OG0019075	channel catfish
gene04987	chr18	15556888	15557112	7897.ENSLACP00000019266	-	OG0017625	channel catfish
gene05115	chr18	19410456	19411370	7994.ENSAMXP00000002813	Transmembrane protein 132C-like	OG0020495	channel catfish
gene05200	chr18	21675302	21675634	48698.ENSPFOP00000022681	Transposase	OG0020497	channel catfish
gene05202	chr18	21689814	21700588	-	-	OG0020498	channel catfish
gene05214	chr18	22058568	22061711	-	-	OG0020499	channel catfish
gene05308	chr18	24058256	24058607	-	-	OG0020500	channel catfish
gene05503	chr03	4726201	4728814	-	-	OG0020260	channel catfish
gene05524	chr03	5051002	5053811	-	-	OG0020261	channel catfish
gene05529	chr03	5168518	5169855	-	-	OG0020262	channel catfish
gene05540	chr03	5528041	5530189	69293.ENSGACP00000019252	RNA polymerase II regulatory region DNA binding	OG0018885	channel catfish
gene05665	chr03	11492084	11497662	-	-	OG0020264	channel catfish
gene05691	chr03	12742549	12744459	106582.XP_004554694.1	Latent-transforming growth factor beta-binding protein	OG0020265	channel catfish
gene05735	chr03	14400229	14408462	-	-	OG0020266	channel catfish
gene05805	chr03	16243024	16243500	7994.ENSAMXP00000001924	MAP microtubule affinity-regulating kinase	OG0017342	channel catfish
gene05827	chr03	17075752	17076024	7994.ENSAMXP00000001924	MAP microtubule affinity-regulating kinase	OG0017342	channel catfish
gene05855	chr03	17750521	17750767	7994.ENSAMXP00000001924	MAP microtubule affinity-regulating kinase	OG0017342	channel catfish
gene05897	chr03	19323235	19325145	-	-	OG0020267	channel catfish
gene05957	chr03	20878164	20885194	-	-	OG0020268	channel catfish
gene06137	chr03	26888974	26889847	303518.XP_005728607.1	hAT family C-terminal dimerisation region	OG0016996	channel catfish
gene06232	chr03	29692959	29698098	-	-	OG0020269	channel catfish
gene06269	chr03	31367820	31368086	-	-	OG0020270	channel catfish
gene06373	chr03	36563026	36563889	7668.SPU_020558-tr	Reverse transcriptase (RNA-dependent DNA polymerase)	OG0016742	channel catfish
gene06388	chr03	37092540	37093070	7994.ENSAMXP00000026591	L1 transposable element RBD-like domain	OG0020271	channel catfish
gene06399	chr13	13457	14946	7994.ENSAMXP00000015881	Belongs to the argonaute family	OG0001682	channel catfish
gene06424	chr13	687432	692934	-	-	OG0020234	channel catfish
gene06537	chr13	3129751	3130703	-	-	OG0020235	channel catfish
gene06683	chr13	8973161	8976575	-	-	OG0020236	channel catfish
gene06686	chr13	9126688	9131093	-	-	OG0020237	channel catfish
gene06687	chr13	9198530	9198835	-	-	OG0020238	channel catfish
gene07047	chr13	18742482	18742688	8128.ENSONIP00000021117	general transcription factor II-I repeat domain-containing protein	OG0015441	channel catfish
gene07048	chr13	18742773	18743312	8128.ENSONIP00000021117	general transcription factor II-I repeat domain-containing protein	OG0015441	channel catfish
gene07073	chr13	20085253	20085705	-	-	OG0019080	channel catfish
gene07093	chr13	20679969	20682589	7955.ENSDARP00000071625	homeobox protein	OG0020239	channel catfish
gene07110	chr13	21188935	21189345	7994.ENSAMXP00000026807	DDE superfamily endonuclease	OG0017095	channel catfish
gene07154	chr13	23569157	23579436	215358.XP_010729878.1	Actinin, alpha 2	OG0020240	channel catfish
gene07182	chr13	24960374	24960583	-	-	OG0020241	channel catfish
gene07264	chr13	27951763	27953187	-	-	OG0020242	channel catfish
gene07357	chr17	367783	373102	7994.ENSAMXP00000011947	caseinolytic peptidase B	OG0020126	channel catfish
gene07445	chr17	3510944	3511551	-	-	OG0020127	channel catfish
gene07483	chr17	4532703	4542751	-	-	OG0020128	channel catfish
gene07549	chr17	6055281	6055587	-	-	OG0020129	channel catfish
gene07678	chr17	10757117	10759201	-	-	OG0020130	channel catfish
gene07701	chr17	11216972	11217744	-	-	OG0020131	channel catfish
gene07712	chr17	11391389	11416149	-	-	OG0020132	channel catfish
gene07730	chr17	12293067	12301352	-	-	OG0020133	channel catfish
gene07755	chr17	13121578	13124527	-	-	OG0020134	channel catfish
gene07768	chr17	13420967	13428934	-	-	OG0020135	channel catfish
gene07779	chr17	13671793	13672692	7994.ENSAMXP00000026290	Olfactory receptor	OG0020136	channel catfish
gene07796	chr17	13908954	13909427	8083.ENSXMAP00000007671	Defensin, beta-like 1	OG0020137	channel catfish
gene07837	chr17	15137354	15137572	8153.XP_005952911.1	PNMA	OG0020138	channel catfish
gene07839	chr17	15165364	15225305	7994.ENSAMXP00000010172	Lipoma HMGIC fusion	OG0020139	channel catfish
gene07846	chr17	15432061	15443012	-	-	OG0020140	channel catfish
gene07911	chr17	17484875	17485294	7897.ENSLACP00000016507	L1 transposable element RBD-like domain	OG0019063	channel catfish
gene07913	chr17	17499119	17500027	-	-	OG0017890	channel catfish
gene07956	chr17	18613532	18613840	13616.ENSMODP00000034049	Endonuclease/Exonuclease/phosphatase family	OG0018390	channel catfish
gene08000	chr17	20273383	20276386	7994.ENSAMXP00000006281	HFM1, ATP-dependent DNA helicase homolog (S. cerevisiae)	OG0020141	channel catfish
gene08048	chr17	22254922	22259765	-	-	OG0020142	channel catfish
gene08113	chr17	24910307	24918899	-	-	OG0020143	channel catfish
gene08204	chr05	641315	642082	-	-	OG0020197	channel catfish
gene08227	chr05	1070842	1072390	-	-	OG0020198	channel catfish
gene08263	chr05	1916280	1917012	7994.ENSAMXP00000012428	Si ch211-173p18.3	OG0020201	channel catfish
gene08303	chr05	2865802	2868320	-	-	OG0001682	channel catfish
gene08304	chr05	2868332	2870574	-	-	OG0001682	channel catfish
gene08322	chr05	3494016	3494389	-	-	OG0020202	channel catfish
gene08329	chr05	3594969	3598052	-	-	OG0020203	channel catfish
gene08380	chr05	4899645	4904076	7994.ENSAMXP00000013077	Membrane-associated guanylate kinase, WW and PDZ domain-containing protein	OG0020204	channel catfish
gene08382	chr05	4940092	4943716	7994.ENSAMXP00000007699	Membrane-associated guanylate kinase, WW and PDZ domain-containing protein	OG0020205	channel catfish
gene08421	chr05	5676792	5677175	-	-	OG0020206	channel catfish
gene08481	chr05	7284417	7290371	-	-	OG0020207	channel catfish
gene08532	chr05	8905276	8908510	8083.ENSXMAP00000005793	Zinc finger BED-type containing 1	OG0018392	channel catfish
gene08539	chr05	9083790	9087049	7994.ENSAMXP00000015661	Glutamine-rich 1	OG0020208	channel catfish
gene08546	chr05	9411747	9412766	106582.XP_004555859.1	Reverse transcriptase (RNA-dependent DNA polymerase)	OG0016416	channel catfish
gene08548	chr05	9413301	9415534	400682.PAC_15712559	K02A2.6-like	OG0016438	channel catfish
gene08573	chr05	11391297	11399436	-	-	OG0020209	channel catfish
gene08593	chr05	12432078	12432242	6087.XP_002157091.2	plasma membrane repair	OG0017095	channel catfish
gene08595	chr05	12480658	12481754	48698.ENSPFOP00000024541	inflammatory response to antigenic stimulus	OG0016437	channel catfish
gene08596	chr05	12481770	12484200	8153.XP_005949918.1	K02A2.6-like	OG0016437	channel catfish
gene08597	chr05	12485406	12485819	-	-	OG0019069	channel catfish
gene08618	chr05	14343846	14344625	7994.ENSAMXP00000016686	Transcription factor Dp-1	OG0020211	channel catfish
gene08621	chr05	14440046	14440555	48698.ENSPFOP00000024766	-	OG0017894	channel catfish
gene08625	chr05	14466361	14466813	7668.SPU_017845-tr	retrotransposable element Tf2 155 kDa protein type 1-like	OG0019090	channel catfish
gene08633	chr05	16336964	16337551	215358.XP_010749540.1	multicellular organism development	OG0017895	channel catfish
gene08728	chr05	19694391	19694955	-	-	OG0020213	channel catfish
gene08742	chr05	20554891	20555452	144197.XP_008290113.1	lens induction in camera-type eye	OG0019083	channel catfish
gene08793	chr05	21865143	21869446	7994.ENSAMXP00000007909	Tetraspan membrane protein of hair cell stereocilia	OG0018394	channel catfish
gene08796	chr05	21966515	21969517	7994.ENSAMXP00000007908	Serine arginine-rich protein specific kinase	OG0018199	channel catfish
gene08797	chr05	21970052	21978984	7994.ENSAMXP00000007909	Tetraspan membrane protein of hair cell stereocilia	OG0018394	channel catfish
gene09047	chr05	29823937	29828430	-	-	OG0020215	channel catfish
gene09057	chr05	30572652	30572897	-	-	OG0020216	channel catfish
gene09073	chr05	31033424	31039118	-	-	OG0020217	channel catfish
gene09078	chr05	31226002	31237590	-	-	OG0020218	channel catfish
gene09087	chr05	31459250	31459960	144197.XP_008293467.1	FYVE, RhoGEF and PH	OG0020219	channel catfish
gene09117	chr05	32126252	32129963	-	-	OG0020221	channel catfish
gene09122	chr05	32182410	32201709	-	-	OG0020220	channel catfish
gene09128	chr05	32369682	32373393	-	-	OG0020222	channel catfish
gene09131	chr05	32412136	32413091	-	-	OG0020223	channel catfish
gene09132	chr05	32445734	32461673	-	-	OG0020224	channel catfish
gene09151	chr05	33053053	33054711	-	-	OG0020225	channel catfish
gene09182	chr05	33851868	33855960	-	-	OG0020226	channel catfish
gene09196	chr05	34087769	34094507	7994.ENSAMXP00000015096	sulfhydryl oxidase 1	OG0020227	channel catfish
gene09198	chr05	34119360	34121549	-	-	OG0020228	channel catfish
gene09227	chr05	34884115	34884708	31234.CRE27617	Reverse transcriptase (RNA-dependent DNA polymerase)	OG0020229	channel catfish
gene09246	chr12	220461	227003	7994.ENSAMXP00000015881	Belongs to the argonaute family	OG0001682	channel catfish
gene09255	chr12	1069920	1070459	7994.ENSAMXP00000012006	deacylase 2	OG0004231	channel catfish
gene09259	chr12	1144311	1149533	7955.ENSDARP00000121147	Belongs to the argonaute family	OG0001682	channel catfish
gene09265	chr12	1622758	1623425	144197.XP_008282437.1	Belongs to the TRAFAC class myosin-kinesin ATPase superfamily. Kinesin family	OG0016022	channel catfish
gene09267	chr12	1795493	1795918	7897.ENSLACP00000002941	Reverse transcriptase (RNA-dependent DNA polymerase)	OG0005141	channel catfish
gene09268	chr12	1825053	1825592	7994.ENSAMXP00000012006	deacylase 2	OG0004231	channel catfish
gene09279	chr12	2372159	2405580	7994.ENSAMXP00000015881	Belongs to the argonaute family	OG0001682	channel catfish
gene09289	chr12	2749150	2749868	144197.XP_008282437.1	Belongs to the TRAFAC class myosin-kinesin ATPase superfamily. Kinesin family	OG0016022	channel catfish
gene09290	chr12	2836442	2836657	7994.ENSAMXP00000012006	deacylase 2	OG0016020	channel catfish
gene09291	chr12	2866108	2866533	7897.ENSLACP00000002941	Reverse transcriptase (RNA-dependent DNA polymerase)	OG0005141	channel catfish
gene09301	chr12	3689466	3697391	7994.ENSAMXP00000015881	Belongs to the argonaute family	OG0001682	channel catfish
gene09303	chr12	3943092	3943677	7994.ENSAMXP00000012006	deacylase 2	OG0004231	channel catfish
gene09322	chr12	4555636	4556301	8364.ENSXETP00000049176	Calcium-independent, phospholipid- and diacylglycerol (DAG)-dependent serine threonine-protein kinase that plays essential roles in the regulation of multiple cellular processes linked to cytoskeletal proteins, such as cell adhesion, motility, migration and cell cycle, functions in neuron growth and ion channel regulation, and is involved in immune response, cancer cell invasion and regulation of…	OG0020496	channel catfish
gene09346	chr12	5287957	5290426	7955.ENSDARP00000044518	One gap junction consists of a cluster of closely packed pairs of transmembrane channels, the connexons, through which materials of low MW diffuse from one cell to a neighboring cell	OG0020359	channel catfish
gene09348	chr12	5322231	5323615	8049.ENSGMOP00000002477	Sterile alpha motif.	OG0020360	channel catfish
gene09349	chr12	5350270	5350500	7955.ENSDARP00000102463	Belongs to the TRAFAC class TrmE-Era-EngA-EngB-Septin- like GTPase superfamily. Septin GTPase family	OG0020358	channel catfish
gene09353	chr12	5478681	5478971	8364.ENSXETP00000058196	DDE superfamily endonuclease	OG0003938	channel catfish
gene09412	chr12	8360543	8361730	7918.ENSLOCP00000019782	Reverse transcriptase (RNA-dependent DNA polymerase)	OG0014486	channel catfish
gene09416	chr12	8536191	8541478	-	-	OG0020361	channel catfish
gene09496	chr12	10876590	10887539	-	-	OG0020362	channel catfish
gene09533	chr12	11940920	11942438	7994.ENSAMXP00000020646	Lectin, galactoside-binding, soluble, 2b	OG0020363	channel catfish
gene09604	chr12	14152644	14157557	-	-	OG0020364	channel catfish
gene09636	chr12	14985144	14985413	-	-	OG0020365	channel catfish
gene09703	chr12	16546762	16550234	-	-	OG0020366	channel catfish
gene09778	chr12	18812122	18812358	-	-	OG0020368	channel catfish
gene09836	chr12	20189380	20190826	244447.XP_008322486.1	Apolipoprotein	OG0020369	channel catfish
gene09896	chr12	22720492	22722345	-	-	OG0020370	channel catfish
gene09983	chr12	26968020	26980554	7994.ENSAMXP00000013949	ATP binding	OG0001025	channel catfish
gene09984	chr12	26994233	26996059	7994.ENSAMXP00000013949	ATP binding	OG0001025	channel catfish
gene09985	chr12	27009008	27140078	7994.ENSAMXP00000013949	ATP binding	OG0001025	channel catfish
gene10002	chr12	27878978	27881268	7994.ENSAMXP00000013949	ATP binding	OG0001025	channel catfish
gene10005	chr12	27922213	27924458	7994.ENSAMXP00000013949	ATP binding	OG0001025	channel catfish
gene10007	chr12	27963916	27965661	7994.ENSAMXP00000013949	ATP binding	OG0001025	channel catfish
gene10009	chr12	28029204	28030949	7994.ENSAMXP00000013949	ATP binding	OG0001025	channel catfish
gene10025	chr12	28377222	28379466	-	-	OG0020371	channel catfish
gene10070	chr12	29297294	29305784	7994.ENSAMXP00000015078	zinc ion binding	OG0017906	channel catfish
gene10071	chr12	29316745	29320989	7994.ENSAMXP00000015078	zinc ion binding	OG0017906	channel catfish
gene10078	chr12	29449688	29464522	7994.ENSAMXP00000013949	ATP binding	OG0001025	channel catfish
gene10082	chr12	29519523	29519875	-	-	OG0020372	channel catfish
gene10083	chr12	29520736	29704649	7994.ENSAMXP00000013949	ATP binding	OG0001025	channel catfish
gene10098	chr12	30032069	30036545	7955.ENSDARP00000072168	Nuclear body protein	OG0017906	channel catfish
gene10104	chr12	30163455	30184000	-	-	OG0020374	channel catfish
gene10115	chr12	30379516	30398234	-	-	OG0020373	channel catfish
gene10118	chr12	30435549	30436016	144197.XP_008301502.1	Sphingosine kinase	OG0020376	channel catfish
gene10120	chr12	30466397	30467447	8081.XP_008414881.1	Belongs to the globin family	OG0020375	channel catfish
gene10123	chr12	30548693	30561083	7994.ENSAMXP00000013949	ATP binding	OG0001025	channel catfish
gene10125	chr12	30588883	30766607	7994.ENSAMXP00000013949	ATP binding	OG0001025	channel catfish
gene10129	chr12	30788219	30809505	7994.ENSAMXP00000013949	ATP binding	OG0001025	channel catfish
gene10149	chr12	31580476	31581848	-	-	OG0020377	channel catfish
gene10150	chr12	31583886	31585260	8010.XP_010872708.1	Leucine rich repeat containing 48	OG0020378	channel catfish
gene10187	chr12	32249695	32251045	-	-	OG0020379	channel catfish
gene10198	chr12	32472460	32472684	-	-	OG0017899	channel catfish
gene10199	chr12	32476709	32477407	8083.ENSXMAP00000017365	transposition, RNA-mediated	OG0016438	channel catfish
gene10200	chr12	32536592	32565079	7955.ENSDARP00000122806	NACHT, LRR and PYD domains-containing protein	OG0001025	channel catfish
gene10239	chr12	33186080	33186487	8090.ENSORLP00000006055	DDE superfamily endonuclease	OG0019093	channel catfish
gene10261	chr12	33749657	33750667	7994.ENSAMXP00000018519	Serine incorporator	OG0018837	channel catfish
gene10283	chr09	1204252	1207156	-	-	OG0020339	channel catfish
gene10320	chr09	2216592	2216906	-	-	OG0020340	channel catfish
gene10332	chr09	2866013	2872313	-	-	OG0020341	channel catfish
gene10349	chr09	3258983	3259204	-	-	OG0020342	channel catfish
gene10366	chr09	3799421	3800280	-	-	OG0020343	channel catfish
gene10367	chr09	3924295	3925136	69293.ENSGACP00000002615	-	OG0020344	channel catfish
gene10451	chr09	6728044	6734948	7994.ENSAMXP00000020993	Ankyrin 3a	OG0020345	channel catfish
gene10582	chr09	12503831	12504280	6087.XP_004206608.1	DNA replication-independent nucleosome assembly	OG0017095	channel catfish
gene10588	chr09	12843126	12848952	-	-	OG0020346	channel catfish
gene10594	chr09	13082851	13083528	215358.XP_010749540.1	multicellular organism development	OG0017895	channel catfish
gene10605	chr09	13760177	13762209	-	-	OG0020347	channel catfish
gene10630	chr09	14514374	14518834	-	-	OG0020348	channel catfish
gene10648	chr09	15111143	15114361	7994.ENSAMXP00000001900	Rhotekin 2a	OG0020349	channel catfish
gene10783	chr09	18711160	18712046	-	-	OG0020350	channel catfish
gene10789	chr09	18829296	18834437	7994.ENSAMXP00000000553	May play a role in anchoring the cytoskeleton to the plasma membrane	OG0020351	channel catfish
gene10824	chr09	19329584	19330758	7994.ENSAMXP00000000891	L-threonine	OG0020352	channel catfish
gene10825	chr09	19331389	19331896	7955.ENSDARP00000114681	L-threonine	OG0020353	channel catfish
gene10832	chr09	19510496	19511034	-	-	OG0020354	channel catfish
gene10877	chr09	21202681	21202881	-	-	OG0020355	channel catfish
gene10923	chr09	22513199	22513934	-	-	OG0020356	channel catfish
gene11011	chr09	25445600	25445848	-	-	OG0020357	channel catfish
gene11138	chr09	29441212	29442137	10116.ENSRNOP00000044428	PPIases accelerate the folding of proteins. It catalyzes the cis-trans isomerization of proline imidic peptide bonds in oligopeptides	OG0019092	channel catfish
gene11184	chr09	31082447	31083387	7994.ENSAMXP00000000482	Dynein, axonemal, heavy chain	OG0019101	channel catfish
gene11260	chr11	1156594	1156752	-	-	OG0020326	channel catfish
gene11280	chr11	2025030	2025998	106582.XP_004567439.1	PNMA	OG0018393	channel catfish
gene11284	chr11	2382770	2420450	-	-	OG0020327	channel catfish
gene11293	chr11	3750165	3775103	-	-	OG0020328	channel catfish
gene11316	chr11	4554911	4556647	106582.XP_004563035.1	piggyBac transposable	OG0020329	channel catfish
gene11334	chr11	5106914	5107389	7994.ENSAMXP00000008586	Belongs to the TRAFAC class dynamin-like GTPase superfamily. Dynamin Fzo YdjA family	OG0020330	channel catfish
gene11351	chr11	5684055	5684393	7029.ACYPI33419-PA	Ribonuclease H protein	OG0016745	channel catfish
gene11372	chr11	6163616	6171983	-	-	OG0020331	channel catfish
gene11385	chr11	6874055	6884018	215358.XP_010733031.1	Cadherins are calcium-dependent cell adhesion proteins	OG0020332	channel catfish
gene11387	chr11	7242565	7242837	69293.ENSGACP00000017666	protein dimerization activity	OG0020333	channel catfish
gene11443	chr11	9315775	9316574	-	-	OG0020334	channel catfish
gene11450	chr11	9654833	9662547	-	-	OG0020335	channel catfish
gene11470	chr11	10319393	10322626	-	-	OG0020336	channel catfish
gene11485	chr11	10614134	10631425	-	-	OG0020337	channel catfish
gene11515	chr11	11824854	11825228	8090.ENSORLP00000004719	Endonuclease/Exonuclease/phosphatase family	OG0020338	channel catfish
gene11538	chr11	12404866	12405429	7955.ENSDARP00000079907	glutamate receptor	OG0018983	channel catfish
gene11630	chr11	15217552	15223387	6412.HelroP177463	-	OG0014486	channel catfish
gene11696	chr11	18096824	18098238	7994.ENSAMXP00000010945	Prohibitin	OG0020325	channel catfish
gene11781	chr11	22965439	22965876	69293.ENSGACP00000007019	Transposase DDE domain	OG0018397	channel catfish
gene11790	chr11	24028216	24034731	-	-	OG0020324	channel catfish
gene11892	chr11	26962762	26968657	-	-	OG0020322	channel catfish
gene11998	chr15	2211599	2211829	43179.ENSSTOP00000017760	-	OG0020112	channel catfish
gene12002	chr15	2297108	2297302	7955.ENSDARP00000097063	BESS motif	OG0019068	channel catfish
gene12060	chr15	4289265	4292430	-	-	OG0020113	channel catfish
gene12105	chr15	5035665	5036250	-	-	OG0017890	channel catfish
gene12199	chr15	7218071	7238930	7955.ENSDARP00000124605	Discs, large (Drosophila) homolog-associated protein 4	OG0020115	channel catfish
gene12204	chr15	7380718	7381598	-	-	OG0020117	channel catfish
gene12211	chr15	7516200	7551402	7994.ENSAMXP00000017429	Zinc finger protein	OG0020116	channel catfish
gene12240	chr15	7760068	7761266	8010.XP_010868846.1	Extracellular matrix protein	OG0020118	channel catfish
gene12316	chr15	9027622	9028065	7994.ENSAMXP00000020555	LarGe homolog	OG0018172	channel catfish
gene12317	chr15	9029397	9035468	7994.ENSAMXP00000020537	-	OG0018118	channel catfish
gene12570	chr15	16606694	16615332	-	-	OG0020119	channel catfish
gene12627	chr15	18529995	18530633	-	-	OG0020120	channel catfish
gene12720	chr15	21522878	21523417	-	-	OG0020121	channel catfish
gene12832	chr15	25097911	25100107	-	-	OG0020122	channel catfish
gene12855	chr15	25897570	25903251	-	-	OG0020123	channel catfish
gene12859	chr15	25971324	25972557	-	-	OG0020124	channel catfish
gene12863	chr15	26072930	26079744	-	-	OG0020125	channel catfish
gene12902	chr10	170970	171721	7994.ENSAMXP00000008884	Macrophage mannose receptor 1-like	OG0019082	channel catfish
gene12909	chr10	311541	321693	7955.ENSDARP00000098682	SET (Su(var)3-9, Enhancer-of-zeste, Trithorax) domain	OG0018393	channel catfish
gene12914	chr10	554048	555660	7955.ENSDARP00000101581	-	OG0018393	channel catfish
gene13085	chr10	6436018	6436467	13037.EHJ73704	Reverse transcriptase (RNA-dependent DNA polymerase)	OG0016742	channel catfish
gene13099	chr10	8126479	8143493	-	-	OG0020195	channel catfish
gene13260	chr10	13059624	13060783	8153.XP_005949918.1	K02A2.6-like	OG0016437	channel catfish
gene13546	chr10	23413635	23415990	-	-	OG0020196	channel catfish
gene13779	chr16	757016	757621	-	-	OG0020092	channel catfish
gene13781	chr16	775878	778548	-	-	OG0020091	channel catfish
gene13819	chr16	1713436	1713741	-	-	OG0020093	channel catfish
gene13876	chr16	3421851	3422327	7955.ENSDARP00000100582	GRAM domain containing 1B	OG0020094	channel catfish
gene13881	chr16	3646981	3654698	-	-	OG0020095	channel catfish
gene13904	chr16	4353242	4360853	7994.ENSAMXP00000010537	fibroblast growth factor	OG0020096	channel catfish
gene13998	chr16	6160024	6160338	7897.ENSLACP00000018071	3',5'-cyclic-nucleotide phosphodiesterase activity	OG0020097	channel catfish
gene14072	chr16	9420765	9421124	8364.ENSXETP00000063566	Transposase	OG0019094	channel catfish
gene14117	chr16	11122286	11126482	-	-	OG0020098	channel catfish
gene14127	chr16	11681990	11682915	7994.ENSAMXP00000008918	Glutamate receptor ionotropic, kainate	OG0020099	channel catfish
gene14229	chr16	16108415	16108570	-	-	OG0019098	channel catfish
gene14230	chr16	16183141	16184041	7918.ENSLOCP00000019782	Reverse transcriptase (RNA-dependent DNA polymerase)	OG0014486	channel catfish
gene14231	chr16	16193683	16193964	7955.ENSDARP00000096272	Sterile alpha motif.	OG0015680	channel catfish
gene14301	chr16	18807648	18822635	-	-	OG0020101	channel catfish
gene14456	chr16	23375366	23386196	-	-	OG0020102	channel catfish
gene14488	chr16	24982521	24983321	-	-	OG0020109	channel catfish
gene14521	chr16	26084193	26084438	36331.EPrPI00000026421	Source PGD	OG0019067	channel catfish
gene14552	chr16	26764337	26764927	-	-	OG0020110	channel catfish
gene14624	chr04	1649557	1649841	-	-	OG0020069	channel catfish
gene14802	chr04	8832731	8857298	-	-	OG0020070	channel catfish
gene14824	chr04	10137181	10137453	-	-	OG0020071	channel catfish
gene14905	chr04	12339414	12342318	-	-	OG0020072	channel catfish
gene14975	chr04	14288763	14294195	8010.XP_010891018.1	HYDIN, axonemal central pair apparatus protein	OG0020073	channel catfish
gene14979	chr04	14403085	14404674	8010.XP_010891018.1	HYDIN, axonemal central pair apparatus protein	OG0018388	channel catfish
gene14981	chr04	14518826	14521921	-	-	OG0019062	channel catfish
gene14988	chr04	14797333	14799308	-	-	OG0020077	channel catfish
gene15002	chr04	15438319	15438600	-	-	OG0020078	channel catfish
gene15018	chr04	17671910	17672311	7994.ENSAMXP00000026527	-	OG0016416	channel catfish
gene15030	chr04	18619769	18620077	7955.ENSDARP00000074134	-	OG0018389	channel catfish
gene15049	chr04	20359635	20360111	7955.ENSDARP00000099766	Reverse transcriptase (RNA-dependent DNA polymerase)	OG0018149	channel catfish
gene15050	chr04	20409235	20410715	7994.ENSAMXP00000021228	HYDIN, axonemal central pair apparatus protein	OG0018388	channel catfish
gene15051	chr04	20410979	20426039	7994.ENSAMXP00000021228	HYDIN, axonemal central pair apparatus protein	OG0020075	channel catfish
gene15063	chr04	20978865	20981390	106582.XP_004550008.1	Ribosomal protein L7a	OG0020079	channel catfish
gene15138	chr04	24820916	24821402	8010.XP_010903266.1	general transcription factor II-I repeat domain-containing protein	OG0017047	channel catfish
gene15200	chr04	28653068	28656745	-	-	OG0020080	channel catfish
gene15286	chr04	31891504	31893107	7719.XP_002121094.1	K02A2.6-like	OG0020285	channel catfish
gene15509	chr14	3624205	3624585	7668.SPU_022417-tr	Jerky protein homolog-like	OG0018787	channel catfish
gene15518	chr14	4007787	4008814	7994.ENSAMXP00000014431	Adaptor-related protein complex 3, beta 2 subunit	OG0020471	channel catfish
gene15576	chr14	6090551	6093714	-	-	OG0020472	channel catfish
gene15617	chr14	8051730	8054360	-	-	OG0020473	channel catfish
gene15639	chr14	9235355	9235570	-	-	OG0017315	channel catfish
gene15640	chr14	9240544	9240738	-	-	OG0017315	channel catfish
gene15641	chr14	9243408	9243584	-	-	OG0017315	channel catfish
gene15653	chr14	9969073	9969495	7029.ACYPI46806-PA	Ribonuclease H protein	OG0016745	channel catfish
gene15688	chr14	10898893	10899105	-	-	OG0020474	channel catfish
gene15700	chr14	11570518	11570799	-	-	OG0020475	channel catfish
gene15752	chr14	13139005	13139274	48698.ENSPFOP00000026508	retrotransposable element Tf2 155 kDa protein type 1-like	OG0020111	channel catfish
gene15755	chr14	13456643	13461082	-	-	OG0019077	channel catfish
gene15873	chr14	16934315	16941967	7955.ENSDARP00000129752	Tight junction protein	OG0020476	channel catfish
gene15887	chr14	17132619	17136284	-	-	OG0020477	channel catfish
gene15955	chr14	18970643	18973215	-	-	OG0020478	channel catfish
gene16008	chr14	21018719	21029850	-	-	OG0020479	channel catfish
gene16054	chr14	22176824	22178552	303518.XP_005747711.1	Cadherin-related family member	OG0018797	channel catfish
gene16073	chr14	23013449	23013736	-	-	OG0020480	channel catfish
gene16110	chr14	23658948	23666399	-	-	OG0020481	channel catfish
gene16138	chr14	24224856	24227642	-	-	OG0020482	channel catfish
gene16144	chr14	24392963	24395445	-	-	OG0020483	channel catfish
gene16158	chr14	25355507	25362523	-	-	OG0020484	channel catfish
gene16235	chr14	28215773	28216000	7897.ENSLACP00000004557	Endonuclease/Exonuclease/phosphatase family	OG0020485	channel catfish
gene16359	chr08	1298895	1310100	8128.ENSONIP00000013974	Microtubule-associated protein 1 light chain 3 beta	OG0020409	channel catfish
gene16373	chr08	1497758	1504318	-	-	OG0020410	channel catfish
gene16392	chr08	1885410	1887466	7955.ENSDARP00000000748	Mannosyl (alpha-1,3-)-glycoprotein beta-1,4-N-acetylglucosaminyltransferase, isozyme B	OG0020411	channel catfish
gene16514	chr08	6144149	6148275	-	-	OG0020413	channel catfish
gene16536	chr08	7060060	7060401	106582.XP_004555859.1	Reverse transcriptase (RNA-dependent DNA polymerase)	OG0020210	channel catfish
gene16662	chr08	11206863	11208241	7994.ENSAMXP00000013716	Belongs to the EF-1-beta EF-1-delta family	OG0020414	channel catfish
gene16677	chr08	11623733	11627360	-	-	OG0020415	channel catfish
gene16685	chr08	11770898	11771718	7994.ENSAMXP00000020498	G protein-coupled receptor	OG0018159	channel catfish
gene16778	chr08	15700113	15703450	7994.ENSAMXP00000010824	Neuregulin 2b	OG0019097	channel catfish
gene16845	chr08	16928437	16928730	-	-	OG0020416	channel catfish
gene16996	chr08	21820650	21821312	7955.ENSDARP00000124972	Centrosomal protein	OG0020417	channel catfish
gene17002	chr08	22076494	22079433	7668.SPU_020558-tr	Reverse transcriptase (RNA-dependent DNA polymerase)	OG0016742	channel catfish
gene17021	chr08	22496528	22524720	-	-	OG0020418	channel catfish
gene17041	chr08	23317775	23318353	10141.ENSCPOP00000002045	Tankyrase, TRF1-interacting ankyrin-related ADP-ribose polymerase 2	OG0018748	channel catfish
gene17324	chr25	2508935	2509345	8128.ENSONIP00000017670	general transcription factor II-I repeat domain-containing protein	OG0020245	channel catfish
gene17331	chr25	3050762	3050983	106582.XP_004561095.1	PNMA	OG0020247	channel catfish
gene17334	chr25	3130241	3131580	8010.XP_010876687.1	T-complex-associated-testis-expressed 1	OG0020246	channel catfish
gene17366	chr25	4532212	4538749	-	-	OG0020248	channel catfish
gene17372	chr25	4836403	4839299	7994.ENSAMXP00000010660	Epoxide hydrolase	OG0020249	channel catfish
gene17398	chr25	5402689	5402991	-	-	OG0020250	channel catfish
gene17405	chr25	5532571	5537224	10181.XP_004840952.1	N-alpha-acetyltransferase 20	OG0019083	channel catfish
gene17410	chr25	5679934	5693008	-	-	OG0020251	channel catfish
gene17460	chr25	7602480	7609690	7955.ENSDARP00000094308	Potassium voltage-gated channel, subfamily H	OG0020252	channel catfish
gene17470	chr25	7881893	7889073	-	-	OG0020253	channel catfish
gene17481	chr25	8125610	8126743	-	-	OG0020254	channel catfish
gene17491	chr25	8345249	8346135	69293.ENSGACP00000000600	Transposase DDE domain	OG0018397	channel catfish
gene17533	chr25	9793177	9794855	-	-	OG0020255	channel catfish
gene17561	chr25	10755648	10758583	-	-	OG0020256	channel catfish
gene17582	chr25	11217324	11217605	-	-	OG0020257	channel catfish
gene17587	chr25	11317714	11327171	-	-	OG0020258	channel catfish
gene17805	chr25	18272438	18280784	-	-	OG0020259	channel catfish
gene18000	chr24	2407761	2409345	7955.ENSDARP00000100493	-	OG0000558	channel catfish
gene18013	chr24	2668054	2668305	144197.XP_008303533.1	Glutamate receptor, ionotropic, delta 2 (Grid2) interacting protein	OG0017246	channel catfish
gene18120	chr24	6385510	6393172	7955.ENSDARP00000011624	Twinfilin, actin-binding protein, homolog	OG0018864	channel catfish
gene18129	chr24	6610282	6627314	7994.ENSAMXP00000010246	Monocyte to macrophage	OG0020386	channel catfish
gene18149	chr24	7754193	7755811	-	-	OG0020387	channel catfish
gene18172	chr24	8747667	8748355	-	-	OG0020388	channel catfish
gene18222	chr24	9801353	9801906	-	-	OG0020389	channel catfish
gene18282	chr24	12220530	12241177	-	-	OG0020390	channel catfish
gene18311	chr24	13196234	13197539	-	-	OG0020391	channel catfish
gene18341	chr24	14088883	14089122	7994.ENSAMXP00000027199	Secretory phospholipase A2 receptor-like	OG0020392	channel catfish
gene18398	chr24	16006060	16034519	-	-	OG0020393	channel catfish
gene18401	chr24	16063990	16069281	7994.ENSAMXP00000004696	AIG2-like family	OG0020385	channel catfish
gene18418	chr24	16530817	16534169	-	-	OG0020384	channel catfish
gene18543	chr24	20329314	20330383	-	-	OG0020383	channel catfish
gene18555	chr24	20412659	20658918	7994.ENSAMXP00000013949	ATP binding	OG0001025	channel catfish
gene18568	chr24	20938492	20939728	-	-	OG0020382	channel catfish
gene18576	chr24	21047794	21048856	-	-	OG0020381	channel catfish
gene18588	chr24	21184334	21217727	7994.ENSAMXP00000013949	ATP binding	OG0001025	channel catfish
gene18589	chr24	21258835	21274760	7994.ENSAMXP00000013949	ATP binding	OG0001025	channel catfish
gene18620	chr24	21684505	21684774	-	-	OG0020380	channel catfish
gene18706	chr21	2658423	2660075	59463.ENSMLUP00000018831	Ankyrin repeat and SOCS box	OG0019064	channel catfish
gene18751	chr21	4326256	4330218	7955.ENSDARP00000063273	Potassium channel tetramerisation domain containing	OG0020082	channel catfish
gene18889	chr21	9877639	9878361	7994.ENSAMXP00000003589	receptor	OG0015684	channel catfish
gene18908	chr21	10252939	10262673	-	-	OG0020083	channel catfish
gene18936	chr21	11101764	11105207	-	-	OG0020084	channel catfish
gene18945	chr21	11200825	11201363	7994.ENSAMXP00000014853	pathway protein	OG0019065	channel catfish
gene19060	chr21	14762695	14764052	32507.XP_006809767.1	hAT family C-terminal dimerisation region	OG0020085	channel catfish
gene19169	chr21	18977746	18986927	-	-	OG0020086	channel catfish
gene19178	chr21	19303784	19313557	-	-	OG0020087	channel catfish
gene19198	chr21	20093047	20096388	-	-	OG0020088	channel catfish
gene19210	chr21	20346731	20347250	-	-	OG0020089	channel catfish
gene19213	chr21	20375796	20376124	-	-	OG0017892	channel catfish
gene19218	chr21	20474767	20475131	-	-	OG0017892	channel catfish
gene19220	chr21	20493436	20493800	-	-	OG0017892	channel catfish
gene19224	chr21	20536886	20537249	-	-	OG0017892	channel catfish
gene19273	chr21	21219008	21221660	-	-	OG0020090	channel catfish
gene19378	chr20	2109576	2109860	-	-	OG0020293	channel catfish
gene19536	chr20	7266410	7267281	-	-	OG0020295	channel catfish
gene19538	chr20	7427811	7427966	-	-	OG0020296	channel catfish
gene19599	chr20	11401613	11401915	8010.XP_010866624.1	-	OG0017096	channel catfish
gene19619	chr20	12735327	12735494	7955.ENSDARP00000096272	Sterile alpha motif.	OG0015680	channel catfish
gene19638	chr20	13603940	13618021	9823.ENSSSCP00000017199	Belongs to the cullin family	OG0020297	channel catfish
gene19654	chr20	14030745	14031140	-	-	OG0020298	channel catfish
gene19686	chr20	16661807	16662914	48698.ENSPFOP00000024541	inflammatory response to antigenic stimulus	OG0016437	channel catfish
gene19690	chr20	16739940	16740419	7955.ENSDARP00000078145	Conserved mid region of cactin	OG0019088	channel catfish
gene19692	chr20	16768557	16769036	7955.ENSDARP00000078145	Conserved mid region of cactin	OG0019088	channel catfish
gene19780	chr20	19629340	19630378	-	-	OG0020299	channel catfish
gene19799	chr20	20156943	20164358	-	-	OG0020300	channel catfish
gene19863	chr20	21594477	21596873	400682.PAC_15720852	Zinc finger MYM-type protein	OG0007012	channel catfish
gene19941	chr20	23315429	23316151	7955.ENSDARP00000124088	Guanine nucleotide-binding proteins (G proteins) are involved as a modulator or transducer in various transmembrane signaling systems. The beta and gamma chains are required for the GTPase activity, for replacement of GDP by GTP, and for G protein- effector interaction	OG0020301	channel catfish
gene19949	chr20	23473905	23477970	-	-	OG0020302	channel catfish
gene20004	chr22	83665	84836	-	-	OG0020470	channel catfish
gene20053	chr22	941997	947308	-	-	OG0020468	channel catfish
gene20071	chr22	1376304	1399427	7955.ENSDARP00000108476	Zinc finger, DHHC-type containing	OG0020467	channel catfish
gene20160	chr22	3623067	3623273	176946.XP_007430248.1	positive regulation of RNA polymerase II regulatory region sequence-specific DNA binding	OG0020466	channel catfish
gene20397	chr22	11373337	11373837	-	-	OG0020464	channel catfish
gene20600	chr22	17771276	17771752	106582.XP_004558605.1	5-hydroxytryptamine receptor 7-like	OG0020463	channel catfish
gene20614	chr22	18353421	18360196	-	-	OG0020462	channel catfish
gene20618	chr22	18410062	18411850	-	-	OG0020461	channel catfish
gene20634	chr22	19255519	19262196	-	-	OG0020460	channel catfish
gene20664	chr22	20248466	20249009	-	-	OG0018392	channel catfish
gene20670	chr22	20630760	20631584	-	-	OG0020244	channel catfish
gene20676	chr19	129695	131425	7994.ENSAMXP00000013949	ATP binding	OG0001025	channel catfish
gene20677	chr19	154105	188572	7994.ENSAMXP00000013949	ATP binding	OG0001025	channel catfish
gene20680	chr19	287007	360800	7994.ENSAMXP00000013949	ATP binding	OG0001025	channel catfish
gene20681	chr19	506703	508433	7994.ENSAMXP00000013949	ATP binding	OG0001025	channel catfish
gene20696	chr19	1447563	1448250	8364.ENSXETP00000004322	Reverse transcriptase (RNA-dependent DNA polymerase)	OG0019079	channel catfish
gene20701	chr19	1632826	1633065	8128.ENSONIP00000023761	general transcription factor II-I repeat domain-containing protein	OG0015441	channel catfish
gene20702	chr19	1648976	1653503	-	-	OG0020394	channel catfish
gene20709	chr19	1782935	1795550	-	-	OG0020395	channel catfish
gene20714	chr19	1909515	1911685	7918.ENSLOCP00000022131	Reverse transcriptase (RNA-dependent DNA polymerase)	OG0017908	channel catfish
gene20715	chr19	1912211	1913562	8128.ENSONIP00000026577	Endonuclease/Exonuclease/phosphatase family	OG0005723	channel catfish
gene20716	chr19	1913594	1916545	-	-	OG0020397	channel catfish
gene20717	chr19	1916906	1917313	7918.ENSLOCP00000000483	Endonuclease/Exonuclease/phosphatase family	OG0005723	channel catfish
gene20719	chr19	1944961	1946166	7918.ENSLOCP00000000656	Reverse transcriptase (RNA-dependent DNA polymerase)	OG0005723	channel catfish
gene20721	chr19	1993214	1993639	7918.ENSLOCP00000018997	Ribonuclease H protein	OG0017908	channel catfish
gene20723	chr19	2018951	2020175	-	-	OG0005723	channel catfish
gene20725	chr19	2061638	2061841	221103.XP_007856415.1	RNase H	OG0019095	channel catfish
gene20729	chr19	2230108	2230502	3694.POPTR_0006s00220.1	Reverse transcriptase (RNA-dependent DNA polymerase)	OG0018399	channel catfish
gene20730	chr19	2235211	2237701	7918.ENSLOCP00000010253	Reverse transcriptase (RNA-dependent DNA polymerase)	OG0005723	channel catfish
gene20731	chr19	2237754	2238194	7918.ENSLOCP00000010153	Endonuclease/Exonuclease/phosphatase family	OG0005723	channel catfish
gene20734	chr19	2249575	2252943	7918.ENSLOCP00000000483	Endonuclease/Exonuclease/phosphatase family	OG0005723	channel catfish
gene20735	chr19	2262544	2265912	7918.ENSLOCP00000000483	Endonuclease/Exonuclease/phosphatase family	OG0005723	channel catfish
gene20737	chr19	2276853	2277247	3694.POPTR_0006s00220.1	Reverse transcriptase (RNA-dependent DNA polymerase)	OG0018399	channel catfish
gene20738	chr19	2706965	2707360	8128.ENSONIP00000026577	Endonuclease/Exonuclease/phosphatase family	OG0018399	channel catfish
gene20739	chr19	2721089	2721325	7955.ENSDARP00000110361	Reverse transcriptase (RNA-dependent DNA polymerase)	OG0005723	channel catfish
gene20740	chr19	2722251	2724457	7918.ENSLOCP00000000483	Endonuclease/Exonuclease/phosphatase family	OG0005723	channel catfish
gene20746	chr19	3447576	3448277	7897.ENSLACP00000002941	Reverse transcriptase (RNA-dependent DNA polymerase)	OG0005723	channel catfish
gene20748	chr19	3454802	3455140	7918.ENSLOCP00000022131	Reverse transcriptase (RNA-dependent DNA polymerase)	OG0017908	channel catfish
gene20770	chr19	4090423	4090701	-	-	OG0020398	channel catfish
gene20775	chr19	4410709	4411698	7955.ENSDARP00000097863	glutamate receptor	OG0018873	channel catfish
gene20776	chr19	4451474	4452239	8083.ENSXMAP00000017365	transposition, RNA-mediated	OG0016438	channel catfish
gene20781	chr19	4875094	4877290	10224.XP_006812758.1	Domain of unknown function (DUF4371)	OG0019096	channel catfish
gene20790	chr19	5078963	5079268	400682.PAC_15724873	DDE superfamily endonuclease	OG0017624	channel catfish
gene20796	chr19	5178912	5185947	7994.ENSAMXP00000013949	ATP binding	OG0001025	channel catfish
gene20797	chr19	5228525	5230255	7994.ENSAMXP00000013949	ATP binding	OG0001025	channel catfish
gene20798	chr19	5276090	5277805	7994.ENSAMXP00000013949	ATP binding	OG0001025	channel catfish
gene20799	chr19	5381236	5382987	7994.ENSAMXP00000013949	ATP binding	OG0001025	channel catfish
gene20800	chr19	5446262	5448289	7994.ENSAMXP00000013949	ATP binding	OG0001025	channel catfish
gene20801	chr19	5462481	5487536	7994.ENSAMXP00000013949	ATP binding	OG0001025	channel catfish
gene20802	chr19	5572919	5578026	7994.ENSAMXP00000013949	ATP binding	OG0001025	channel catfish
gene20804	chr19	5618952	5620838	7994.ENSAMXP00000013949	ATP binding	OG0001025	channel catfish
gene20805	chr19	5745091	5746815	7994.ENSAMXP00000013949	ATP binding	OG0001025	channel catfish
gene20806	chr19	5906459	5908189	7994.ENSAMXP00000013949	ATP binding	OG0001025	channel catfish
gene20807	chr19	6079152	6109318	7994.ENSAMXP00000013949	ATP binding	OG0001025	channel catfish
gene20808	chr19	6347324	6349048	7994.ENSAMXP00000013949	ATP binding	OG0001025	channel catfish
gene20809	chr19	6473293	6475113	7994.ENSAMXP00000013949	ATP binding	OG0001025	channel catfish
gene20810	chr19	6524912	6528258	7994.ENSAMXP00000013949	ATP binding	OG0001025	channel catfish
gene20841	chr19	7545671	7546085	-	-	OG0018400	channel catfish
gene20872	chr19	8127047	8127256	-	-	OG0020400	channel catfish
gene20890	chr19	8469822	8472769	-	-	OG0020401	channel catfish
gene20932	chr19	10131788	10134558	-	-	OG0020402	channel catfish
gene20961	chr19	11226024	11227452	31033.ENSTRUP00000046472	Transposase IS4	OG0015110	channel catfish
gene20967	chr19	12187212	12187730	8090.ENSORLP00000018396	regulation of ARF protein signal transduction	OG0018888	channel catfish
gene21000	chr19	14023185	14029534	-	-	OG0020403	channel catfish
gene21018	chr19	14744155	14744331	69293.ENSGACP00000003135	-	OG0015990	channel catfish
gene21086	chr19	17169785	17172417	8010.XP_010900067.1	Chromosome 12 open reading frame 55	OG0018811	channel catfish
gene21169	chr19	20574157	20574378	-	-	OG0020405	channel catfish
gene21184	chr19	20902673	20912666	-	-	OG0020406	channel catfish
gene21224	chr19	22771335	22775389	7994.ENSAMXP00000016546	Gamma-secretase activating protein	OG0020494	channel catfish
gene21362	chr19	27126556	27126986	-	-	OG0020407	channel catfish
gene21388	chr19	27837203	27840136	-	-	OG0020408	channel catfish
gene21426	chr26	447810	448043	-	-	OG0020284	channel catfish
gene21439	chr26	612055	612756	7994.ENSAMXP00000004307	Glutamate receptor, ionotropic	OG0018925	channel catfish
gene21547	chr26	4173495	4181781	-	-	OG0020286	channel catfish
gene21549	chr26	4389781	4390005	69293.ENSGACP00000003135	-	OG0015990	channel catfish
gene21580	chr26	7101980	7102321	7029.ACYPI46806-PA	Ribonuclease H protein	OG0016745	channel catfish
gene21757	chr26	12872836	12873370	-	-	OG0020287	channel catfish
gene21772	chr26	13413963	13414157	9258.ENSOANP00000006747	-	OG0018831	channel catfish
gene21831	chr26	15004927	15006552	7955.ENSDARP00000098293	Cyclin and CBS domain divalent metal cation transport mediator	OG0020288	channel catfish
gene21849	chr26	15623101	15623328	-	-	OG0020289	channel catfish
gene21862	chr26	16152632	16152790	8364.ENSXETP00000053632	double-stranded DNA 3'-5' exodeoxyribonuclease activity	OG0019087	channel catfish
gene21863	chr26	16246220	16246879	7994.ENSAMXP00000025210	receptor	OG0015684	channel catfish
gene21958	chr26	18195152	18198749	-	-	OG0020290	channel catfish
gene22084	chr26	19960314	19960902	-	-	OG0020291	channel catfish
gene22162	chr23	2206582	2211634	-	-	OG0020272	channel catfish
gene22308	chr23	7342109	7342351	-	-	OG0020273	channel catfish
gene22352	chr23	8898407	8903724	-	-	OG0018391	channel catfish
gene22361	chr23	8993807	8994391	7955.ENSDARP00000109290	-	OG0015978	channel catfish
gene22362	chr23	9025811	9026458	7955.ENSDARP00000109290	-	OG0015978	channel catfish
gene22372	chr23	9278231	9280958	-	-	OG0020274	channel catfish
gene22411	chr23	10319888	10320619	8081.XP_008402058.1	SCAN domain	OG0019085	channel catfish
gene22433	chr23	11886495	11889726	144197.XP_008283360.1	general transcription factor II-I repeat domain-containing protein	OG0015441	channel catfish
gene22471	chr23	13265691	13268445	-	-	OG0020275	channel catfish
gene22548	chr23	16208134	16218097	-	-	OG0020276	channel catfish
gene22558	chr23	16744681	16766465	-	-	OG0020277	channel catfish
gene22564	chr23	16847808	16848197	-	-	OG0020278	channel catfish
gene22576	chr23	17199897	17203910	-	-	OG0020279	channel catfish
gene22591	chr23	17569962	17570303	-	-	OG0020280	channel catfish
gene22635	chr23	18887161	18899804	7994.ENSAMXP00000025731	Rapunzel 2	OG0020281	channel catfish
gene22705	chr23	19867488	19867664	7955.ENSDARP00000115167	Serine threonine-protein kinase	OG0020282	channel catfish
gene22733	chr23	20276432	20279539	-	-	OG0020283	channel catfish
gene22891	chr28	2173203	2184783	-	-	OG0020147	channel catfish
gene23002	chr28	4773720	4774052	8081.XP_008422247.1	SCAN domain	OG0017422	channel catfish
gene23008	chr28	4817316	4821679	-	-	OG0020148	channel catfish
gene23054	chr28	7143523	7143947	45351.EDO40662	hAT family C-terminal dimerisation region	OG0019096	channel catfish
gene23061	chr28	7608586	7608891	7955.ENSDARP00000122805	Si ch211-69l10.4	OG0020149	channel catfish
gene23080	chr28	9040484	9040792	303518.XP_005755153.1	general transcription factor II-I repeat domain-containing protein	OG0015441	channel catfish
gene23081	chr28	9047424	9057300	7994.ENSAMXP00000007180	Calcium binding protein	OG0020150	channel catfish
gene23082	chr28	9076098	9109331	144197.XP_008284712.1	Calcium binding protein	OG0020151	channel catfish
gene23086	chr28	9265747	9266148	6087.XP_004206608.1	DNA replication-independent nucleosome assembly	OG0017095	channel catfish
gene23129	chr28	10477435	10478267	303518.XP_005755153.1	general transcription factor II-I repeat domain-containing protein	OG0020152	channel catfish
gene23134	chr28	10557311	10560461	215358.XP_010748506.1	Si ch211-117m20.4	OG0015943	channel catfish
gene23136	chr28	10574158	10575785	-	-	OG0020153	channel catfish
gene23188	chr28	12663224	12663836	-	-	OG0020154	channel catfish
gene23200	chr28	12923534	12923821	-	-	OG0020155	channel catfish
gene23215	chr28	13503131	13513500	9031.ENSGALP00000014703	Ankyrin repeat domain-containing protein 9-like	OG0020156	channel catfish
gene23221	chr28	13582072	13582347	7918.ENSLOCP00000009723	Dynein, axonemal, heavy chain	OG0020157	channel catfish
gene23235	chr28	13949941	13953261	7994.ENSAMXP00000020095	Transient receptor potential cation channel subfamily V member	OG0020158	channel catfish
gene23335	chr28	16242851	16247439	144197.XP_008274638.1	inositol	OG0020159	channel catfish
gene23387	chr28	17659337	17676902	-	-	OG0020161	channel catfish
gene23390	chr28	17793411	17795825	-	-	OG0020162	channel catfish
gene23455	chr28	19569753	19572821	-	-	OG0020163	channel catfish
gene23518	chr27	907342	907569	-	-	OG0020303	channel catfish
gene23540	chr27	1587014	1587554	-	-	OG0020304	channel catfish
gene23589	chr27	2353799	2354988	7955.ENSDARP00000122561	Phospholipase D2	OG0020305	channel catfish
gene23606	chr27	2688982	2714930	-	-	OG0020306	channel catfish
gene23658	chr27	3852836	3853087	7918.ENSLOCP00000022123	-	OG0020307	channel catfish
gene23692	chr27	4385436	4386994	-	-	OG0020308	channel catfish
gene23709	chr27	4615073	4624309	7994.ENSAMXP00000002974	Von Willebrand factor D and EGF domain-containing protein-like	OG0020309	channel catfish
gene23716	chr27	4897854	4900481	-	-	OG0020310	channel catfish
gene23781	chr27	6763135	6766566	-	-	OG0020311	channel catfish
gene23793	chr27	7215829	7224172	7668.SPU_008326-tr	Integrase core domain	OG0019090	channel catfish
gene23817	chr27	8091477	8097820	-	-	OG0020312	channel catfish
gene23829	chr27	8514343	8524588	-	-	OG0020313	channel catfish
gene23863	chr27	9387923	9416876	48698.ENSPFOP00000002424	Tumor susceptibility	OG0020314	channel catfish
gene23876	chr27	9954238	9955182	-	-	OG0020315	channel catfish
gene23903	chr27	11900115	11902319	-	-	OG0020316	channel catfish
gene23910	chr27	12173756	12174872	-	-	OG0020317	channel catfish
gene23937	chr27	13342349	13342699	-	-	OG0020318	channel catfish
gene23993	chr27	16709161	16709454	215358.XP_010729738.1	Family with sequence similarity 189 member A1	OG0018758	channel catfish
gene24003	chr27	17069923	17078059	-	-	OG0020319	channel catfish
gene24036	chr27	18462079	18462435	-	-	OG0020320	channel catfish
gene24046	chr27	19090699	19092543	-	-	OG0020321	channel catfish
gene24137	chr29	1716977	1734411	-	-	OG0020164	channel catfish
gene24376	chr29	11603410	11607673	-	-	OG0020165	channel catfish
gene24409	chr29	13019585	13023916	-	-	OG0020166	channel catfish
gene24422	chr29	13344989	13360342	32507.XP_006796248.1	LPS-responsive vesicle trafficking, beach and anchor containing	OG0020167	channel catfish
gene24427	chr29	13421550	13446489	7955.ENSDARP00000003197	LPS-responsive vesicle trafficking, beach and anchor containing	OG0020168	channel catfish
gene24433	chr29	13622464	13627240	-	-	OG0020169	channel catfish
gene24456	chr29	14341888	14342061	-	-	OG0019080	channel catfish
gene24462	chr29	14562522	14574472	-	-	OG0020170	channel catfish
gene24488	chr29	15426859	15434048	144197.XP_008296803.1	Mitochondrial sodium hydrogen exchanger	OG0019076	channel catfish
gene24491	chr29	15452717	15457804	144197.XP_008296803.1	Mitochondrial sodium hydrogen exchanger	OG0019076	channel catfish
gene24559	Super-Scaffold_100046	187528	187743	7994.ENSAMXP00000012006	deacylase 2	OG0016020	channel catfish
gene24566	Super-Scaffold_100046	478994	492801	7955.ENSDARP00000121147	Belongs to the argonaute family	OG0001682	channel catfish
gene24571	Super-Scaffold_100046	570264	570751	7994.ENSAMXP00000012006	deacylase 2	OG0004231	channel catfish
gene24580	Super-Scaffold_100046	800705	801192	7994.ENSAMXP00000012006	deacylase 2	OG0004231	channel catfish
gene24598	Super-Scaffold_100046	1751738	1751953	7994.ENSAMXP00000012006	deacylase 2	OG0004231	channel catfish
gene24602	Super-Scaffold_100046	1823484	1833172	7955.ENSDARP00000121147	Belongs to the argonaute family	OG0001682	channel catfish
gene24608	Super-Scaffold_100046	2257195	2257410	7994.ENSAMXP00000012006	deacylase 2	OG0016020	channel catfish
gene24617	Super-Scaffold_100046	2715742	2733515	7994.ENSAMXP00000009947	Fumarylacetoacetate hydrolase	OG0017904	channel catfish
gene24619	Super-Scaffold_100046	2801270	2806852	7994.ENSAMXP00000009947	Fumarylacetoacetate hydrolase	OG0017904	channel catfish
gene24621	Super-Scaffold_100046	2873902	2874619	144197.XP_008282437.1	Belongs to the TRAFAC class myosin-kinesin ATPase superfamily. Kinesin family	OG0016022	channel catfish
gene24622	Super-Scaffold_100046	2914833	2915099	7994.ENSAMXP00000012006	deacylase 2	OG0004231	channel catfish
gene24649	Super-Scaffold_100046	4518310	4518785	7994.ENSAMXP00000012006	deacylase 2	OG0004231	channel catfish
gene24655	Super-Scaffold_100046	4773368	4773583	7994.ENSAMXP00000012006	deacylase 2	OG0016020	channel catfish
gene24656	Super-Scaffold_100046	4928077	4942663	7994.ENSAMXP00000015881	Belongs to the argonaute family	OG0001682	channel catfish
gene24658	Super-Scaffold_100046	4967604	4978878	7955.ENSDARP00000121147	Belongs to the argonaute family	OG0001682	channel catfish
gene24661	Super-Scaffold_100046	5082408	5082632	7994.ENSAMXP00000012006	deacylase 2	OG0004231	channel catfish
gene24680	Super-Scaffold_100046	5978263	5978738	7994.ENSAMXP00000012006	deacylase 2	OG0004231	channel catfish
gene24681	Super-Scaffold_100046	6121405	6121944	7994.ENSAMXP00000012006	deacylase 2	OG0004231	channel catfish
gene24683	Super-Scaffold_100	73018	73557	7994.ENSAMXP00000012006	deacylase 2	OG0004231	channel catfish
gene24705	Super-Scaffold_100	1473078	1473344	7994.ENSAMXP00000012006	deacylase 2	OG0004231	channel catfish
gene24714	Super-Scaffold_100	1868698	1869495	-	-	OG0001682	channel catfish
gene24717	Super-Scaffold_100	1933143	1933839	7994.ENSAMXP00000022049	Belongs to the TRAFAC class myosin-kinesin ATPase superfamily. Kinesin family	OG0016022	channel catfish
gene24723	Super-Scaffold_100	2244007	2244273	7994.ENSAMXP00000012006	deacylase 2	OG0004231	channel catfish
gene24728	Super-Scaffold_100	2566668	2573177	7994.ENSAMXP00000015881	Belongs to the argonaute family	OG0001682	channel catfish
gene24772	Super-Scaffold_100056	175424	175963	7994.ENSAMXP00000012006	deacylase 2	OG0004231	channel catfish
gene24773	Super-Scaffold_100056	205100	205525	7897.ENSLACP00000002941	Reverse transcriptase (RNA-dependent DNA polymerase)	OG0005141	channel catfish
gene24782	Super-Scaffold_100056	1040550	1040975	7897.ENSLACP00000002941	Reverse transcriptase (RNA-dependent DNA polymerase)	OG0005141	channel catfish
gene24783	Super-Scaffold_100056	1113467	1114227	8049.ENSGMOP00000011467	Belongs to the TRAFAC class myosin-kinesin ATPase superfamily. Kinesin family	OG0016022	channel catfish
gene24784	Super-Scaffold_100056	1154947	1161324	7994.ENSAMXP00000015881	Belongs to the argonaute family	OG0001682	channel catfish
gene24793	Super-Scaffold_100056	1833515	1833940	7897.ENSLACP00000002941	Reverse transcriptase (RNA-dependent DNA polymerase)	OG0005141	channel catfish
gene24796	Super-Scaffold_100056	2012270	2012536	7994.ENSAMXP00000012006	deacylase 2	OG0004231	channel catfish
gene24851	Super-Scaffold_100068	1549030	1549296	7994.ENSAMXP00000012006	deacylase 2	OG0004231	channel catfish
gene24854	Super-Scaffold_100068	1758147	1764872	7994.ENSAMXP00000015881	Belongs to the argonaute family	OG0001682	channel catfish
gene24861	Super-Scaffold_100058	59479	59694	7994.ENSAMXP00000012006	deacylase 2	OG0016020	channel catfish
gene24873	Super-Scaffold_100058	652498	657731	7994.ENSAMXP00000015881	Belongs to the argonaute family	OG0001682	channel catfish
gene24874	Super-Scaffold_100058	739239	739726	7994.ENSAMXP00000012006	deacylase 2	OG0004231	channel catfish
gene24880	Super-Scaffold_100058	1979657	1979872	7994.ENSAMXP00000012006	deacylase 2	OG0004231	channel catfish
gene24883	Super-Scaffold_100058	2168423	2168706	7918.ENSLOCP00000018997	Ribonuclease H protein	OG0017908	channel catfish
gene24884	Super-Scaffold_100058	2187520	2187945	7897.ENSLACP00000002941	Reverse transcriptase (RNA-dependent DNA polymerase)	OG0005141	channel catfish
gene24885	Super-Scaffold_100058	2272098	2272858	8049.ENSGMOP00000011467	Belongs to the TRAFAC class myosin-kinesin ATPase superfamily. Kinesin family	OG0016022	channel catfish
gene24889	Super-Scaffold_100060	334867	335292	7897.ENSLACP00000002941	Reverse transcriptase (RNA-dependent DNA polymerase)	OG0005141	channel catfish
gene24890	Super-Scaffold_100060	364662	364877	7994.ENSAMXP00000012006	deacylase 2	OG0016020	channel catfish
gene24898	Super-Scaffold_100060	956482	957021	7994.ENSAMXP00000012006	deacylase 2	OG0004231	channel catfish
gene24903	Super-Scaffold_100060	1150864	1164625	7955.ENSDARP00000121147	Belongs to the argonaute family	OG0001682	channel catfish
gene24906	Super-Scaffold_100060	1179550	1180127	7994.ENSAMXP00000012006	deacylase 2	OG0004231	channel catfish
gene24937	Super-Scaffold_100074	86258	87019	8049.ENSGMOP00000011467	Belongs to the TRAFAC class myosin-kinesin ATPase superfamily. Kinesin family	OG0016022	channel catfish
gene24939	Super-Scaffold_100074	197712	198249	-	-	OG0016022	channel catfish
gene24943	Super-Scaffold_100074	288499	289254	7994.ENSAMXP00000022461	C-type lectin (CTL) or carbohydrate-recognition domain (CRD)	OG0019082	channel catfish
gene24981	tig00163726	24730	40940	8010.XP_010893355.1	Belongs to the argonaute family	OG0001682	channel catfish
gene24985	tig00006683	57066	58191	-	-	OG0020199	channel catfish
gene24989	tig00064088	321	1087	144197.XP_008282437.1	Belongs to the TRAFAC class myosin-kinesin ATPase superfamily. Kinesin family	OG0016022	channel catfish
gene24997	tig00163788	35881	36306	7897.ENSLACP00000002941	Reverse transcriptase (RNA-dependent DNA polymerase)	OG0005141	channel catfish
gene24998	tig00007186	1	37924	7994.ENSAMXP00000006343	Chromodomain helicase DNA binding protein 7	OG0020146	channel catfish
gene24999	tig00007186	60181	62183	-	-	OG0020145	channel catfish
gene25009	tig00163725	24444	41631	8010.XP_010893355.1	Belongs to the argonaute family	OG0001682	channel catfish
gene25017	tig00004274	1	8085	7994.ENSAMXP00000015881	Belongs to the argonaute family	OG0001682	channel catfish
gene25020	tig00064127	65652	66794	7897.ENSLACP00000002941	Reverse transcriptase (RNA-dependent DNA polymerase)	OG0005723	channel catfish
gene25021	tig00006827	73882	91432	7955.ENSDARP00000101176	Transmembrane protein 132C-like	OG0020200	channel catfish
gene25034	tig00163701	468	1750	7955.ENSDARP00000121147	Belongs to the argonaute family	OG0001682	channel catfish

## Sheet: Table S10
Table S10. Annotation of 1127 channel catfish-specific genes compared with blue catfish
query	Chr	Star	End	seed_ortholog	Description
gene00004	chr07	130712	132808	7994.ENSAMXP00000021697	Zona pellucida sperm-binding protein 3-like
gene00008	chr07	253524	267733	7955.ENSDARP00000089477	Laminin, gamma 2
gene00009	chr07	274158	288028	7918.ENSLOCP00000002359	adenylyltransferase 2
gene00010	chr07	292731	317449	7994.ENSAMXP00000021428	Smg-7 homolog, nonsense mediated mRNA decay factor (C. elegans)
gene00011	chr07	333636	339725	10116.ENSRNOP00000011998	Immunoglobulin C1-set domain
gene00012	chr07	342077	402314	7994.ENSAMXP00000021417	Immunoglobulin V-Type
gene00013	chr07	692798	693190	7994.ENSAMXP00000012240	Immunoglobulin V-set domain
gene00014	chr07	695785	696300	48698.ENSPFOP00000025322	Immunoglobulin V-set domain
gene00015	chr07	703481	703858	48698.ENSPFOP00000025322	Immunoglobulin V-set domain
gene00017	chr07	758520	759055	7994.ENSAMXP00000004401	Immunoglobulin V-Type
gene00018	chr07	781798	782293	48698.ENSPFOP00000025322	Immunoglobulin V-set domain
gene00019	chr07	786213	796107	7994.ENSAMXP00000004401	Immunoglobulin V-Type
gene00020	chr07	819807	821296	9258.ENSOANP00000017020	Immunoglobulin V-set domain
gene00021	chr07	826220	826747	7994.ENSAMXP00000004401	Immunoglobulin V-Type
gene00022	chr07	836643	837178	7994.ENSAMXP00000004401	Immunoglobulin V-Type
gene00023	chr07	864424	864951	7994.ENSAMXP00000004401	Immunoglobulin V-Type
gene00024	chr07	951443	960338	7994.ENSAMXP00000004401	Immunoglobulin V-Type
gene00026	chr07	984866	985379	7994.ENSAMXP00000004401	Immunoglobulin V-Type
gene00027	chr07	1011523	1012137	7994.ENSAMXP00000004401	Immunoglobulin V-Type
gene00028	chr07	1098986	1099363	7994.ENSAMXP00000004401	Immunoglobulin V-Type
gene00029	chr07	1103471	1103998	7994.ENSAMXP00000004401	Immunoglobulin V-Type
gene00030	chr07	1117798	1118327	7994.ENSAMXP00000004401	Immunoglobulin V-Type
gene00031	chr07	1152037	1159182	7994.ENSAMXP00000004401	Immunoglobulin V-Type
gene00032	chr07	1173156	1179017	7994.ENSAMXP00000012240	Immunoglobulin V-set domain
gene00033	chr07	1223024	1232197	7994.ENSAMXP00000004401	Immunoglobulin V-Type
gene00034	chr07	1258265	1258879	7994.ENSAMXP00000004401	Immunoglobulin V-Type
gene00035	chr07	1310877	1311538	48698.ENSPFOP00000025322	Immunoglobulin V-set domain
gene00036	chr07	1336979	1337573	7994.ENSAMXP00000004401	Immunoglobulin V-Type
gene00037	chr07	1354388	1354910	7994.ENSAMXP00000004401	Immunoglobulin V-Type
gene00038	chr07	1363393	1363897	48698.ENSPFOP00000025322	Immunoglobulin V-set domain
gene00039	chr07	1418802	1419262	7994.ENSAMXP00000004401	Immunoglobulin V-Type
gene00041	chr07	1471213	1471738	7994.ENSAMXP00000004401	Immunoglobulin V-Type
gene00042	chr07	1589397	1589924	7994.ENSAMXP00000004401	Immunoglobulin V-Type
gene00043	chr07	1615769	1616299	7994.ENSAMXP00000004401	Immunoglobulin V-Type
gene00044	chr07	1635638	1636160	7994.ENSAMXP00000004401	Immunoglobulin V-Type
gene00045	chr07	1681355	1682370	7994.ENSAMXP00000004401	Immunoglobulin V-Type
gene00053	chr07	2703035	2716141	7955.ENSDARP00000107676	receptor
gene00054	chr07	2770598	2784653	7994.ENSAMXP00000009616	Belongs to the TRAFAC class myosin-kinesin ATPase superfamily. Kinesin family
gene00055	chr07	2796896	2822467	7955.ENSDARP00000071771	Patched 2
gene00056	chr07	2829357	2861920	7955.ENSDARP00000016277	Translation initiation factor
gene00057	chr07	2892903	2910462	106582.XP_004565127.1	Kelch-like 20 (Drosophila)
gene00058	chr07	2911120	2917191	7994.ENSAMXP00000009715	Centromere protein L
gene00059	chr07	2917812	2941134	7955.ENSDARP00000119212	aspartyl-tRNA synthetase 2, mitochondrial
gene00062	chr07	3288581	3288799	8128.ENSONIP00000026578	Endonuclease/Exonuclease/phosphatase family
gene00066	chr07	3832111	3832332	7955.ENSDARP00000109033	K02A2.6-like
gene00067	chr07	3956184	3956519	7994.ENSAMXP00000026804	protein KIAA0040 homolog
gene00073	chr07	4193120	4194226	7994.ENSAMXP00000027045	G-protein coupled receptor
gene00078	chr07	4494029	4497086	7994.ENSAMXP00000016415	Heat shock transcription factor family member 5
gene00079	chr07	4559503	4561743	8010.XP_010898339.1	Heat shock transcription factor family member 5
gene00082	chr07	4616598	4619717	8010.XP_010898339.1	Heat shock transcription factor family member 5
gene00083	chr07	4628694	4629197	8010.XP_010898339.1	Heat shock transcription factor family member 5
gene00084	chr07	4632812	4634099	8010.XP_010898339.1	Heat shock transcription factor family member 5
gene00085	chr07	4647167	4649455	8010.XP_010898339.1	Heat shock transcription factor family member 5
gene00094	chr07	5278059	5279564	7994.ENSAMXP00000026333	Opsin 4.1
gene00097	chr07	5305610	5308179	9978.XP_004598684.1	Family with sequence similarity 217 member A
gene00102	chr07	5347001	5347402	-	-
gene00153	chr07	6409211	6428026	7955.ENSDARP00000104581	Calcium channel, voltage-dependent, beta 2b
gene00154	chr07	6439335	6444812	7994.ENSAMXP00000013644	Transmembrane protein 236
gene00160	chr07	6577547	6577894	-	-
gene00166	chr07	6791954	6795812	7955.ENSDARP00000022783	Belongs to the G-protein coupled receptor 1 family
gene00172	chr07	6902540	6904032	106582.XP_004546595.1	Sec61 gamma subunit
gene00199	chr07	7688325	7702590	8010.XP_010904065.1	Solute carrier family 39 (zinc transporter), member
gene00201	chr07	7734344	7738158	7994.ENSAMXP00000007418	Transmembrane protein 236
gene00236	chr07	9282955	9401043	48698.ENSPFOP00000016650	6-O-sulfation enzyme which catalyzes the transfer of sulfate from 3'-phosphoadenosine 5'-phosphosulfate (PAPS) to position 6 of the N-sulfoglucosamine residue (GlcNS) of heparan sulfate
gene00247	chr07	9680779	9682872	7994.ENSAMXP00000019909	Outer dense fiber of sperm tails 3-like 2
gene00257	chr07	9911908	9919653	7955.ENSDARP00000057384	positive regulation of peptidyl-cysteine S-nitrosylation
gene00272	chr07	10146361	10152888	-	-
gene00278	chr07	10249417	10252516	7994.ENSAMXP00000019687	Potassium large conductance calcium-activated channel, subfamily M beta member 3
gene00300	chr07	10745670	10749267	8010.XP_010886909.1	FAM194 protein
gene00307	chr07	10784599	10785667	7994.ENSAMXP00000019576	G-protein coupled receptor signaling pathway
gene00308	chr07	10788280	10795254	7955.ENSDARP00000116796	meiotic recombination protein
gene00342	chr07	11288131	11295840	144197.XP_008284933.1	Laminin G domain
gene00374	chr07	11846587	11848004	7918.ENSLOCP00000008438	Tctex1 domain containing 1
gene00382	chr07	11938324	11939998	7897.ENSLACP00000023650	ubiquitin-conjugating enzyme
gene00387	chr07	12005433	12008615	7918.ENSLOCP00000007844	DM DNA binding domain
gene00393	chr07	12048408	12051415	7955.ENSDARP00000033497	Purkinje cell protein 4-like protein
gene00402	chr07	12157108	12157989	7918.ENSLOCP00000021509	G protein-coupled receptor 160
gene00407	chr07	12193468	12197286	7994.ENSAMXP00000006525	sterile alpha motif
gene00410	chr07	12210443	12213985	7897.ENSLACP00000011617	Cocaine- and amphetamine-regulated transcript
gene00416	chr07	12255739	12256696	7955.ENSDARP00000114697	Family with sequence similarity 163 member A
gene00419	chr07	12296138	12303355	7994.ENSAMXP00000006612	Pentraxin 3, long
gene00436	chr07	12459712	12460593	7994.ENSAMXP00000026789	Myeloid-associated differentiation marker
gene00448	chr07	12603622	12612676	7994.ENSAMXP00000011577	Belongs to the G-protein coupled receptor 1 family
gene00452	chr07	12681660	12682925	7994.ENSAMXP00000018028	SRY (sex determining region Y)-box 32
gene00456	chr07	12747814	12756310	7955.ENSDARP00000011927	Belongs to the TRAFAC class myosin-kinesin ATPase superfamily. Kinesin family
gene00471	chr07	13308478	13308873	7918.ENSLOCP00000010393	Immunoglobulin V-set domain
gene00474	chr07	13370428	13371546	7994.ENSAMXP00000026784	Belongs to the G-protein coupled receptor 1 family
gene00481	chr07	13559407	13565057	7994.ENSAMXP00000006192	Potassium channel subfamily K member
gene00483	chr07	13574025	13575404	7994.ENSAMXP00000026422	Zinc finger protein 36, C3H1 type-like
gene00513	chr07	14300671	14304642	106582.XP_004573800.1	Small nuclear ribonucleoprotein
gene00516	chr07	14333926	14353505	7994.ENSAMXP00000007579	AAA ATPase domain
gene00520	chr07	14395685	14397901	8010.XP_010886269.1	Belongs to the BolA IbaG family
gene00524	chr07	14643860	14658066	7994.ENSAMXP00000007481	B-cell scaffold protein with ankyrin repeats
gene00526	chr07	14789693	14813680	106582.XP_004554419.1	-
gene00534	chr07	14912640	14925221	7955.ENSDARP00000109519	Fibronectin type 3 domain
gene00535	chr07	14927386	14928990	7994.ENSAMXP00000007081	homeobox protein
gene00542	chr07	15044983	15045990	-	-
gene00546	chr07	15354861	15359216	144197.XP_008292476.1	NACHT, LRR and PYD domains-containing protein 3-like
gene00553	chr07	15462059	15464988	7994.ENSAMXP00000002570	Leucine-rich repeat
gene00568	chr07	16426700	16428137	7994.ENSAMXP00000002387	positive regulation of pathway-restricted SMAD protein phosphorylation
gene00572	chr07	16531228	16531492	7994.ENSAMXP00000014242	Spermatogenesis associated 6-like
gene00587	chr07	16690373	16692753	7994.ENSAMXP00000012121	Domain in SPla and the RYanodine Receptor.
gene00616	chr07	17373234	17375888	7994.ENSAMXP00000003855	E3 ubiquitin-protein ligase
gene00622	chr07	17794544	17801092	8010.XP_010863142.1	Membrane-anchored junction protein
gene00623	chr07	17804522	17805469	144197.XP_008285108.1	glycoprotein hormone
gene00633	chr07	17966192	17974143	7994.ENSAMXP00000005790	Adenosine deaminase
gene00634	chr07	17978545	17983223	7994.ENSAMXP00000011694	PC-esterase domain-containing protein 1A-like
gene00638	chr07	18040881	18042542	7994.ENSAMXP00000011645	bone morphogenetic protein
gene00648	chr07	18149361	18157566	7994.ENSAMXP00000011540	Zona pellucida-like domain
gene00653	chr07	18276585	18280846	7994.ENSAMXP00000011487	Cytochrome b5
gene00680	chr07	18708364	18708796	8010.XP_010886296.1	Small integral membrane protein 20
gene00691	chr07	20172319	20173461	7994.ENSAMXP00000018976	Progestin and adipoQ receptor family member
gene00710	chr07	21104606	21123085	7994.ENSAMXP00000017812	Meiosis 1
gene00717	chr07	21362045	21362656	8081.XP_008433661.1	zinc ion binding
gene00747	chr07	21979583	21981098	-	-
gene00757	chr07	22547349	22547804	7994.ENSAMXP00000026494	Component of ribonuclease P, a protein complex that generates mature tRNA molecules by cleaving their 5'-ends. Also a component of RNase MRP complex, which cleaves pre-rRNA sequences
gene00759	chr07	22567697	22571376	38654.XP_006026321.1	egg coat formation
gene00760	chr07	22572853	22573578	7994.ENSAMXP00000003446	UFM1-specific peptidase 1 (non-functional)
gene00769	chr07	23047020	23047331	-	-
gene00774	chr07	23100152	23103370	7994.ENSAMXP00000003642	G-protein coupled receptor
gene00799	chr07	24116417	24129225	7994.ENSAMXP00000003814	urea transporter
gene00801	chr07	24154827	24156511	8010.XP_010866747.1	Domain of unknown function (DUF4515)
gene00814	chr07	24328162	24333058	48698.ENSPFOP00000009664	Leishmanolysin
gene00821	chr07	24480639	24483065	7955.ENSDARP00000081732	Catalyzes the irreversible NADPH-dependent deamination of GMP to IMP. It functions in the conversion of nucleobase, nucleoside and nucleotide derivatives of G to A nucleotides, and in maintaining the intracellular balance of A and G nucleotides
gene00831	chr07	24897347	24900831	7994.ENSAMXP00000005104	Chromosome 4 open reading frame 48
gene00840	chr07	25037558	25041369	-	-
gene00842	chr07	25131822	25144964	7955.ENSDARP00000076061	Ventral anterior homeobox 2
gene00845	chr07	25186127	25190079	7994.ENSAMXP00000005965	Ankyrin repeat domain 53
gene00848	chr07	25240427	25241458	7955.ENSDARP00000095472	GTPase IMAP family member
gene00853	chr07	25314404	25315367	8010.XP_010896850.1	Intercrine alpha family (small cytokine C-X-C) (chemokine CXC).
gene00886	chr07	26312602	26313123	7955.ENSDARP00000056160	Tripartite motif containing 47
gene00910	chr07	27127205	27128089	7994.ENSAMXP00000025905	Myeloid-associated differentiation marker
gene00915	chr07	27532534	27533535	303518.XP_005721489.1	Zinc finger protein
gene00938	chr07	28672968	28677206	244447.XP_008336221.1	protein K11-linked deubiquitination
gene00939	chr07	28684208	28690913	144197.XP_008280325.1	ubiquitin-like protein-specific protease activity
gene00940	chr07	28703509	28706408	144197.XP_008280325.1	ubiquitin-like protein-specific protease activity
gene00941	chr07	28719727	28722105	144197.XP_008280325.1	ubiquitin-like protein-specific protease activity
gene00957	chr07	29368388	29368773	-	-
gene00976	chr07	30091601	30093193	7994.ENSAMXP00000009333	Carboxypeptidase N
gene00980	chr07	30167031	30167858	7955.ENSDARP00000063911	Transcription factor
gene01020	chr07	30773094	30782481	7955.ENSDARP00000100789	Helically-extended SH3 domain
gene01048	chr07	31569938	31570762	-	-
gene01049	chr07	31601430	31602254	-	-
gene01054	chr07	31877605	31884045	7994.ENSAMXP00000000382	GTPase IMAP family member 8-like
gene01056	chr07	31903178	31906344	8010.XP_010899241.1	WD40 repeats
gene01085	chr07	32935348	32936162	9371.XP_004707415.1	C-C motif chemokine
gene01086	chr07	32969956	32970794	9646.ENSAMEP00000015698	Intercrine alpha family (small cytokine C-X-C) (chemokine CXC).
gene01087	chr07	32984931	33007366	9365.XP_007517050.1	Intercrine alpha family (small cytokine C-X-C) (chemokine CXC).
gene01088	chr07	33012885	33020717	132908.ENSPVAP00000009413	C-C motif
gene01089	chr07	33056375	33057176	144197.XP_008284003.1	calcium-dependent protein kinase C activity
gene01090	chr07	33069487	33070288	9258.ENSOANP00000004648	eosinophil degranulation
gene01117	chr07	33608011	33614015	144197.XP_008280325.1	ubiquitin-like protein-specific protease activity
gene01143	chr07	34431615	34450548	7994.ENSAMXP00000020493	One gap junction consists of a cluster of closely packed pairs of transmembrane channels, the connexons, through which materials of low MW diffuse from one cell to a neighboring cell
gene01145	chr07	34511411	34512526	7955.ENSDARP00000108059	Belongs to the G-protein coupled receptor 1 family
gene01169	chr01	67382	92758	32507.XP_006804894.1	Potassium sodium hyperpolarization-activated cyclic nucleotide-gated channel
gene01170	chr01	94483	105805	7994.ENSAMXP00000011761	Pyruvate kinase
gene01185	chr01	261398	266028	-	-
gene01188	chr01	334177	337494	-	-
gene01192	chr01	517961	527584	-	-
gene01204	chr01	772766	777876	7994.ENSAMXP00000020172	Transmembrane protein 65
gene01205	chr01	775556	784965	7994.ENSAMXP00000016415	Heat shock transcription factor family member 5
gene01206	chr01	789573	794388	7994.ENSAMXP00000016415	Heat shock transcription factor family member 5
gene01313	chr01	3370941	3374253	-	-
gene01389	chr01	5371390	5371599	7955.ENSDARP00000122925	NLRP3 inflammasome complex assembly
gene01399	chr01	6027136	6063622	7994.ENSAMXP00000016254	Sickle tail protein homolog
gene01452	chr01	7160989	7161639	7994.ENSAMXP00000016923	Hyaluronan synthase 1
gene01457	chr01	7283654	7285902	7994.ENSAMXP00000016903	Potassium intermediate small conductance calcium-activated channel, subfamily N, member 4
gene01536	chr01	10001319	10002767	-	-
gene01537	chr01	10027849	10041132	-	-
gene01615	chr01	12000104	12007282	7955.ENSDARP00000022030	Isochorismatase domain containing 2
gene01631	chr01	12421366	12423766	-	-
gene01714	chr01	14503567	14506682	7955.ENSDARP00000023072	homeobox protein
gene01736	chr01	15034863	15037658	-	-
gene01739	chr01	15088734	15091223	-	-
gene01763	chr01	15512446	15516226	-	-
gene01766	chr01	15546648	15555465	-	-
gene01927	chr01	20161495	20161947	-	-
gene01928	chr01	20174549	20175001	-	-
gene01932	chr01	20379904	20383958	7955.ENSDARP00000075872	Popeye domain containing 3
gene01970	chr01	22180296	22180733	-	-
gene01971	chr01	22193570	22194007	-	-
gene02072	chr01	25361702	25376999	7994.ENSAMXP00000015867	Scavenger receptor Cys-rich
gene02127	chr01	27623872	27639517	7994.ENSAMXP00000022015	Sodium channel protein
gene02197	chr01	32103549	32105109	-	-
gene02200	chr01	32282992	32354767	7994.ENSAMXP00000019500	Belongs to the cyclin family
gene02205	chr01	32749397	32749828	-	-
gene02206	chr01	32751309	32753175	-	-
gene02207	chr01	32756366	32756797	-	-
gene02208	chr01	32765853	32769040	-	-
gene02209	chr01	32773726	32781913	-	-
gene02210	chr01	32788096	32788527	-	-
gene02211	chr01	32790970	32796960	-	-
gene02212	chr01	32798096	32802773	-	-
gene02213	chr01	32806594	32814774	-	-
gene02214	chr01	32816846	32834547	-	-
gene02215	chr01	32834648	32846659	-	-
gene02309	chr01	37860238	37860657	-	-
gene02346	chr06	213745	217459	7994.ENSAMXP00000012800	PRY
gene02386	chr06	1088087	1102849	7994.ENSAMXP00000012800	PRY
gene02432	chr06	2653280	2657892	7994.ENSAMXP00000002199	Chromosome 21 open reading frame 33
gene02434	chr06	2680032	2681588	-	-
gene02435	chr06	2690120	2697693	-	-
gene02484	chr06	3804201	3810063	106582.XP_004576482.1	Leucine rich repeat (in FLII) interacting protein
gene02509	chr06	4765409	4776028	-	-
gene02661	chr06	12370260	12401811	8010.XP_010862833.1	putative band 4.1 homologues' binding motif
gene02662	chr06	12510333	12511253	31033.ENSTRUP00000016738	-
gene02664	chr06	12602084	12602305	7994.ENSAMXP00000017642	protein-like
gene02699	chr06	15504073	15522332	7994.ENSAMXP00000011160	Erythrocyte membrane protein band 4.1 like 5
gene02761	chr06	17947894	17953752	7955.ENSDARP00000117196	Poliovirus receptor-related protein
gene02804	chr06	19227368	19244872	-	-
gene02915	chr06	23363106	23366231	32507.XP_006788726.1	Belongs to the TRAFAC class myosin-kinesin ATPase superfamily. Myosin family
gene03025	chr06	27189475	27192212	8010.XP_010891417.1	Secreted phosphoprotein
gene03064	chr06	28371800	28372240	7091.BGIBMGA013019-TA	Encoded by
gene03077	chr06	28564480	28572363	-	-
gene03092	chr06	28951810	28964935	-	-
gene03116	chr06	30445189	30454126	8010.XP_010901748.1	DNA repair protein rad-50-like isoform X1
gene03145	chr06	31686259	31706524	7994.ENSAMXP00000011097	Coiled-coil domain containing 148
gene03231	chr02	1	18069	7994.ENSAMXP00000014714	Laminin, alpha 4
gene03232	chr02	19122	26220	7994.ENSAMXP00000014631	Tubulin epsilon
gene03233	chr02	26355	30051	215358.XP_010734196.1	pathway protein 3
gene03234	chr02	31464	38012	7994.ENSAMXP00000014294	Solute carrier family 35 (CMP-sialic acid transporter), member A1
gene03235	chr02	38636	44238	7994.ENSAMXP00000014298	Belongs to the class-I aminoacyl-tRNA synthetase family
gene03238	chr02	62151	73494	7994.ENSAMXP00000014357	mitotic checkpoint serine
gene03244	chr02	135810	141433	215358.XP_010728340.1	Ribosome production factor 2 homolog
gene03268	chr02	427921	428691	-	-
gene03288	chr02	1050647	1057128	7994.ENSAMXP00000001527	Tripartite motif containing 47
gene03300	chr02	1271951	1274381	7994.ENSAMXP00000001527	Tripartite motif containing 47
gene03373	chr02	3192610	3196808	-	-
gene03397	chr02	4322162	4323165	-	-
gene03418	chr02	4787283	4788005	106582.XP_004562696.1	ubiquitinyl hydrolase activity
gene03499	chr02	7363773	7369907	7668.SPU_000944-tr	Ribonuclease H protein
gene03527	chr02	9023814	9025296	7668.SPU_022819-tr	-
gene03530	chr02	9068733	9074988	10224.XP_006820471.1	zinc finger
gene03535	chr02	9177152	9177643	246437.XP_006168298.1	Tubulin/FtsZ family, GTPase domain
gene03587	chr02	11474528	11475278	-	-
gene03609	chr02	12445573	12448580	-	-
gene03732	chr02	16706203	16706376	59463.ENSMLUP00000022203	Immunoglobulin V-Type
gene03738	chr02	16825464	16825841	303518.XP_005729396.1	general transcription factor II-I repeat domain-containing protein
gene03742	chr02	16984656	16984829	10029.XP_007619491.1	Immunoglobulin V-Type
gene03824	chr02	20526369	20529522	-	-
gene03881	chr02	22593179	22630314	-	-
gene03913	chr02	23941419	23941709	-	-
gene03945	chr02	24882350	24891551	8081.XP_008414854.1	-
gene03998	chr02	26474059	26475383	7955.ENSDARP00000117479	Guanine nucleotide-binding proteins (G proteins) are involved as a modulator or transducer in various transmembrane signaling systems. The beta and gamma chains are required for the GTPase activity, for replacement of GDP by GTP, and for G protein- effector interaction
gene04370	chr02	37700912	37701529	7994.ENSAMXP00000025663	Heat shock protein
gene04379	chr02	38068421	38068663	7994.ENSAMXP00000007486	Family with sequence similarity 72 member
gene04383	chr02	38165623	38165928	7994.ENSAMXP00000007486	Family with sequence similarity 72 member
gene04457	chr02	39646133	39651839	7994.ENSAMXP00000026581	-
gene04460	chr02	39671192	39686398	7994.ENSAMXP00000010310	BCL2-like 12 (proline rich)
gene04463	chr02	39717715	39737837	7994.ENSAMXP00000010344	Negatively regulates nitric oxide production by inducing nitric oxide synthase translocation to actin cytoskeleton and inhibiting its enzymatic activity
gene04464	chr02	39724692	39730193	7994.ENSAMXP00000010337	Reticulocalbin 3, EF-hand calcium binding domain
gene04465	chr02	39738689	39741847	32507.XP_006807916.1	Histidine rich calcium binding protein
gene04466	chr02	39745717	39748572	7994.ENSAMXP00000010356	-
gene04473	chr02	39870498	39878374	7955.ENSDARP00000111588	Transmembrane gamma-carboxyglutamic acid protein
gene04593	chr18	2399241	2399642	7994.ENSAMXP00000008419	Transposase
gene04632	chr18	3705614	3711867	8128.ENSONIP00000006180	Voltage-sensitive calcium channels (VSCC) mediate the entry of calcium ions into excitable cells and are also involved in a variety of calcium-dependent processes, including muscle contraction, hormone or neurotransmitter release, gene expression, cell motility, cell division and cell death. The isoform alpha-1B gives rise to N-type calcium currents. N-type calcium channels belong to the 'high-vo…
gene04670	chr18	5117733	5118143	8010.XP_010863375.1	helix-turn-helix, Psq domain
gene04684	chr18	5742946	5754483	-	-
gene04691	chr18	5945551	5948601	7918.ENSLOCP00000008747	ubiquitin-conjugating enzyme
gene04750	chr18	7938504	7952782	144197.XP_008294839.1	Hyperpolarization activated cyclic nucleotide-gated potassium channel 1
gene04760	chr18	8218418	8228568	144197.XP_008295074.1	Neural precursor cell expressed, developmentally down-regulated 4-like
gene04775	chr18	8513423	8523442	8010.XP_010865294.1	TBC1 domain family, member 13
gene04819	chr18	10818081	10818586	-	-
gene04912	chr18	14012982	14017944	7955.ENSDARP00000119314	Cytochrome c oxidase subunit 8a
gene05049	chr18	17855462	17857145	7994.ENSAMXP00000004305	Complement component 1, q subcomponent, C chain
gene05056	chr18	17945896	17947192	8010.XP_010866959.1	Poliovirus receptor-related
gene05076	chr18	18559654	18560794	7955.ENSDARP00000082132	Sodium- and chloride-dependent GABA transporter
gene05120	chr18	19701465	19703781	7739.XP_002606634.1	-
gene05156	chr18	20708554	20712206	8010.XP_010898339.1	Heat shock transcription factor family member 5
gene05163	chr18	21029107	21029370	-	-
gene05166	chr18	21035110	21035373	-	-
gene05178	chr18	21280016	21284328	-	-
gene05258	chr18	23212296	23224048	8090.ENSORLP00000009840	Belongs to the TRAFAC class TrmE-Era-EngA-EngB-Septin- like GTPase superfamily. Septin GTPase family
gene05264	chr18	23301620	23309709	7955.ENSDARP00000120672	-
gene05323	chr18	24460787	24464825	1026970.XP_008844126.1	receptor, type
gene05332	chr18	24718257	24718424	69293.ENSGACP00000027402	Rho GTPase activating protein 26
gene05356	chr18	25081677	25082716	-	-
gene05360	chr03	3	11185	7955.ENSDARP00000006859	Pecanex homolog (Drosophila)
gene05361	chr03	12917	16117	7994.ENSAMXP00000022110	Component of the Mediator complex, a coactivator involved in the regulated transcription of nearly all RNA polymerase II-dependent genes. Mediator functions as a bridge to convey information from gene-specific regulatory proteins to the basal RNA polymerase II transcription machinery. Mediator is recruited to promoters by direct interactions with regulatory proteins and serves as a scaffold for t…
gene05362	chr03	16178	21731	7994.ENSAMXP00000022174	L-2-hydroxyglutarate dehydrogenase
gene05363	chr03	38942	41648	7994.ENSAMXP00000022068	CD47 immunoglobulin-like domain
gene05364	chr03	43906	58341	7994.ENSAMXP00000022068	CD47 immunoglobulin-like domain
gene05382	chr03	305260	306420	-	-
gene05438	chr03	1533907	1538100	-	-
gene05439	chr03	1541062	1542793	-	-
gene05483	chr03	3375144	3375602	8010.XP_010897222.1	protein C10orf105 homolog
gene05542	chr03	5780776	5828430	8010.XP_010887352.1	CUB and sushi
gene05594	chr03	7792672	7800642	-	-
gene05638	chr03	9803290	9856395	7955.ENSDARP00000036723	CDK2-associated, cullin domain 1
gene05714	chr03	13777442	13778319	144197.XP_008288204.1	Succinate receptor
gene05858	chr03	17842661	17843098	-	-
gene05972	chr03	21433056	21440266	8010.XP_010890625.1	-
gene06178	chr03	28090179	28097597	-	-
gene06191	chr03	28220629	28229035	8010.XP_010889948.1	CD20-like family
gene06193	chr03	28246404	28255702	8010.XP_010889956.1	-
gene06245	chr03	30269844	30270245	-	-
gene06249	chr03	30375209	30382811	-	-
gene06284	chr03	31965867	31975235	8010.XP_010901906.1	K02A2.6-like
gene06300	chr03	33050321	33064502	-	-
gene06327	chr03	34345302	34348968	-	-
gene06387	chr03	37043104	37043319	8049.ENSGMOP00000017253	-
gene06400	chr13	24966	27534	7994.ENSAMXP00000015844	Phenylethanolamine N-methyltransferase
gene06401	chr13	29211	35505	7994.ENSAMXP00000018982	zinc finger protein
gene06406	chr13	461493	468318	7955.ENSDARP00000124375	BTB (POZ) domain containing 16
gene06470	chr13	1445637	1448931	-	-
gene06530	chr13	3005106	3009086	7994.ENSAMXP00000021674	Integrin alpha-M-like
gene06556	chr13	3622829	3623032	-	-
gene06577	chr13	4342288	4343152	303518.XP_005754836.1	zinc finger
gene06602	chr13	5034257	5092304	106582.XP_004574667.1	Protein tyrosine kinase
gene06616	chr13	5482944	5485604	9305.ENSSHAP00000022142	Chromosome 10 open reading frame 128
gene06917	chr13	14421543	14426598	69293.ENSGACP00000011582	-
gene07049	chr13	18750938	18751408	7994.ENSAMXP00000012072	Cadherin 12, type 2 (N-cadherin 2)
gene07130	chr13	22514180	22553863	-	-
gene07142	chr13	23155097	23169723	-	-
gene07148	chr13	23467432	23486558	10160.XP_004632956.1	arachidonic acid binding
gene07149	chr13	23486574	23494661	9365.XP_007538720.1	heme binding
gene07150	chr13	23494677	23504248	8010.XP_010867490.1	Cytochrome P450, family 4, subfamily F, polypeptide 3
gene07151	chr13	23509391	23512293	885580.XP_010633293.1	alpha-tocopherol omega-hydroxylase activity
gene07155	chr13	23582475	23582684	7955.ENSDARP00000098809	Synapse defective 1, Rho GTPase, homolog 1 (C. elegans)
gene07158	chr13	23619927	23628784	215358.XP_010729878.1	Actinin, alpha 2
gene07206	chr13	25736679	25738760	8083.ENSXMAP00000002510	ADP-ribosyltransferase
gene07260	chr13	27849204	27852751	144197.XP_008288668.1	4-hydroxyphenylpyruvate dioxygenase-like
gene07261	chr13	27865030	27893062	7994.ENSAMXP00000001351	Family with sequence similarity 53 member B
gene07303	chr13	28809439	28812144	106582.XP_004561329.1	protein tyrosine/serine/threonine phosphatase activity
gene07336	chr13	29507208	29513577	-	-
gene07350	chr17	110062	125909	7994.ENSAMXP00000011898	complex, subunit
gene07351	chr17	130046	140192	7994.ENSAMXP00000011901	Folate receptor
gene07374	chr17	1951746	1959241	7918.ENSLOCP00000007734	T-cell surface glycoprotein CD3
gene07415	chr17	2925567	2941480	-	-
gene07490	chr17	4762628	4764041	-	-
gene07532	chr17	5645996	5651573	7955.ENSDARP00000106230	Calneuron 1
gene07643	chr17	9871668	9874402	-	-
gene07688	chr17	10937153	10954517	-	-
gene07735	chr17	12850118	12857963	-	-
gene07746	chr17	13021725	13027721	-	-
gene07907	chr17	17371397	17375807	7955.ENSDARP00000127576	Si dkey-238d18.10
gene08077	chr17	23682473	23690992	7955.ENSDARP00000129746	Transient receptor potential cation channel subfamily C member
gene08153	chr17	25636746	25637927	-	-
gene08174	chr17	26220537	26235768	-	-
gene08177	chr05	15864	56730	144197.XP_008304250.1	Hemicentin 2
gene08179	chr05	63906	69661	-	-
gene08180	chr05	70975	74608	7994.ENSAMXP00000006179	Epidermal growth factor-like domain.
gene08181	chr05	84748	90058	7994.ENSAMXP00000006169	Lipase, endothelial
gene08184	chr05	331972	338478	215358.XP_010731826.1	zinc finger protein 131
gene08186	chr05	351021	356976	7994.ENSAMXP00000006009	cAMP responsive element binding protein 3-like 3 like
gene08187	chr05	355602	360418	48698.ENSPFOP00000016490	antigen processing and presentation of peptide or polysaccharide antigen via MHC class II
gene08190	chr05	393583	400880	8081.XP_008433461.1	class II histocompatibility antigen
gene08191	chr05	412040	414193	7955.ENSDARP00000072260	class II histocompatibility antigen
gene08194	chr05	463239	474330	7994.ENSAMXP00000005978	Lysine (K)-specific demethylase 2Ba
gene08222	chr05	888203	888637	-	-
gene08264	chr05	1950911	1957189	-	-
gene08284	chr05	2364666	2374690	7994.ENSAMXP00000005580	Si dkey-90l8.3
gene08377	chr05	4818548	4818933	-	-
gene08598	chr05	12537296	12537568	-	-
gene08602	chr05	13191752	13192252	7955.ENSDARP00000106103	-
gene08617	chr05	14331219	14331653	-	-
gene08619	chr05	14395062	14395433	52644.XP_010576473.1	RNase H
gene08622	chr05	14446151	14446423	-	-
gene08623	chr05	14459667	14459939	-	-
gene08640	chr05	16644772	16645179	7897.ENSLACP00000004266	-
gene08644	chr05	16857695	16861887	7994.ENSAMXP00000012332	Plays a central role in 2-thiolation of mcm(5)S(2)U at tRNA wobble positions of tRNA(Lys), tRNA(Glu) and tRNA(Gln). Directly binds tRNAs and probably acts by catalyzing adenylation of tRNAs, an intermediate required for 2-thiolation. It is unclear whether it acts as a sulfurtransferase that transfers sulfur from thiocarboxylated urm1 onto the uridine of tRNAs at wobble position
gene08674	chr05	18000379	18003502	10036.XP_005084444.1	Polyadenylate-binding protein
gene08994	chr05	28002824	28003033	48698.ENSPFOP00000021777	-
gene09006	chr05	28255566	28305706	7955.ENSDARP00000009653	Phosphatidylinositol-4-phosphate 5-kinase, type I, beta b
gene09176	chr05	33663680	33671379	8010.XP_010903289.1	Chromosome 1 open reading frame 228
gene09177	chr05	33672981	33681971	7994.ENSAMXP00000005387	mutY homolog (E. coli)
gene09178	chr05	33683051	33689981	7994.ENSAMXP00000005396	Elongation of very long chain fatty acids protein
gene09179	chr05	33690746	33808020	7955.ENSDARP00000035545	zinc finger
gene09201	chr05	34312572	34323099	-	-
gene09205	chr05	34391099	34406334	-	-
gene09206	chr05	34407540	34415231	7955.ENSDARP00000116353	-
gene09208	chr05	34429585	34431240	7955.ENSDARP00000117429	Insulin-like growth factor
gene09209	chr05	34440439	34453445	7994.ENSAMXP00000015011	Serpin peptidase inhibitor, clade G (C1 inhibitor), member 1
gene09233	chr05	35142966	35147822	144197.XP_008278432.1	Ubiquitin-binding zinc-finger
gene09247	chr12	336152	340010	10141.ENSCPOP00000003099	Heat shock transcription factor family member 5
gene09251	chr12	838551	838988	59463.ENSMLUP00000019822	hAT family C-terminal dimerisation region
gene09253	chr12	881655	882257	7955.ENSDARP00000098182	Histone H1-like
gene09254	chr12	882884	883270	8081.XP_008401837.1	Histone 2A
gene09257	chr12	1091526	1092037	8090.ENSORLP00000000203	Histone H2A-like
gene09261	chr12	1536796	1537223	9940.ENSOARP00000000766	nucleosomal DNA binding
gene09262	chr12	1537754	1538265	8090.ENSORLP00000000203	Histone H2A-like
gene09263	chr12	1538878	1539495	7955.ENSDARP00000098182	Histone H1-like
gene09272	chr12	2004459	2007012	8496.XP_006267987.1	sequence-specific DNA binding
gene09274	chr12	2119936	2120447	8090.ENSORLP00000000203	Histone H2A-like
gene09275	chr12	2121078	2121695	7955.ENSDARP00000098182	Histone H1-like
gene09278	chr12	2368971	2370006	8128.ENSONIP00000013873	General transcription factor II-I repeat domain-containing protein
gene09280	chr12	2450881	2451615	7955.ENSDARP00000121147	Belongs to the argonaute family
gene09283	chr12	2590929	2591315	79684.XP_005355177.1	C-terminus of histone H2A
gene09284	chr12	2591916	2592518	7955.ENSDARP00000098182	Histone H1-like
gene09286	chr12	2688991	2692062	10141.ENSCPOP00000003099	Heat shock transcription factor family member 5
gene09293	chr12	3092998	3093600	7955.ENSDARP00000098182	Histone H1-like
gene09294	chr12	3094191	3094577	8081.XP_008401837.1	Histone 2A
gene09298	chr12	3633412	3633783	48698.ENSPFOP00000011978	General transcription factor II-I repeat domain-containing protein
gene09300	chr12	3663360	3689444	-	-
gene09302	chr12	3711986	3712222	59463.ENSMLUP00000021100	hAT family C-terminal dimerisation region
gene09304	chr12	3965413	3965924	8090.ENSORLP00000000203	Histone H2A-like
gene09305	chr12	3966509	3967111	7955.ENSDARP00000098182	Histone H1-like
gene09308	chr12	4188621	4189223	7955.ENSDARP00000098182	Histone H1-like
gene09309	chr12	4189749	4190135	8081.XP_008401837.1	Histone 2A
gene09317	chr12	4260226	4263767	69293.ENSGACP00000001104	Belongs to the helicase family
gene09359	chr12	5878499	5884373	-	-
gene09411	chr12	8045235	8047223	7897.ENSLACP00000001812	-
gene09476	chr12	10414724	10415134	8010.XP_010863375.1	helix-turn-helix, Psq domain
gene09509	chr12	11083280	11087822	-	-
gene09537	chr12	12520869	12521246	8010.XP_010901906.1	K02A2.6-like
gene09634	chr12	14939931	14944117	-	-
gene09645	chr12	15186207	15188382	-	-
gene09868	chr12	21804724	21808552	8010.XP_010871878.1	Putative DNA-binding domain
gene09882	chr12	22205587	22293929	-	-
gene09946	chr12	26084982	26086279	-	-
gene09982	chr12	26963128	26967937	-	-
gene10016	chr12	28159294	28161783	8010.XP_010871462.1	-
gene10132	chr12	30924118	30924324	10224.XP_006822441.1	K02A2.6-like
gene10173	chr12	32024682	32027423	-	-
gene10204	chr12	32617267	32623484	303518.XP_005754824.1	positive regulation of potassium ion import
gene10221	chr12	32870494	32873606	8153.XP_005953581.1	-
gene10241	chr12	33200160	33203061	144197.XP_008298634.1	Meiosis inhibitor
gene10242	chr12	33205191	33208205	7994.ENSAMXP00000021023	Meiosis inhibitor
gene10248	chr12	33397275	33409892	7994.ENSAMXP00000013196	GTPase IMAP family member 7-like
gene10250	chr12	33433210	33446797	7955.ENSDARP00000123092	Trinucleotide repeat containing 6B
gene10262	chr09	55687	57747	8081.XP_008425483.1	-
gene10351	chr09	3281851	3282441	7955.ENSDARP00000102672	Histone H1-like
gene10352	chr09	3283104	3283647	8090.ENSORLP00000000203	Histone H2A-like
gene10355	chr09	3315589	3354105	7994.ENSAMXP00000003855	E3 ubiquitin-protein ligase
gene10356	chr09	3368658	3375794	7994.ENSAMXP00000003855	E3 ubiquitin-protein ligase
gene10403	chr09	4475593	4477842	8010.XP_010877966.1	EF-hand calcium-binding domain-containing protein
gene10450	chr09	6632053	6670906	7955.ENSDARP00000082539	Ankyrin 3a
gene10738	chr09	17489512	17495268	7994.ENSAMXP00000008322	Tonsoku-like, DNA repair protein
gene10849	chr09	20134144	20140111	7994.ENSAMXP00000027038	Belongs to the G-protein coupled receptor 1 family
gene11113	chr09	28712063	28714890	-	-
gene11125	chr09	28837969	28862992	7994.ENSAMXP00000019231	Calponin homology domain
gene11140	chr09	29562297	29568108	7994.ENSAMXP00000019329	PPIases accelerate the folding of proteins. It catalyzes the cis-trans isomerization of proline imidic peptide bonds in oligopeptides
gene11153	chr09	29790728	29868529	7994.ENSAMXP00000019452	absent in melanoma
gene11208	chr09	31497784	31556992	144197.XP_008299558.1	Latent transforming growth factor beta binding protein 1
gene11209	chr09	31571002	31662502	7955.ENSDARP00000126427	tetratricopeptide repeat
gene11251	chr11	660828	661175	8083.ENSXMAP00000019624	-
gene11256	chr11	962817	965933	31033.ENSTRUP00000002553	Cytochrome c oxidase subunit
gene11285	chr11	2552895	2576631	7994.ENSAMXP00000006428	Contactin 3 (plasmacytoma associated)
gene11698	chr11	18160711	18234056	7918.ENSLOCP00000001680	large homolog
gene11745	chr11	20410456	20419439	-	-
gene11795	chr11	24137240	24137834	-	-
gene11797	chr11	24176954	24185847	-	-
gene11798	chr11	24202957	24203548	-	-
gene11799	chr11	24211830	24212424	-	-
gene11816	chr11	24558644	24560761	-	-
gene11819	chr11	24590236	24590905	-	-
gene11822	chr11	24605010	24608319	-	-
gene11823	chr11	24610246	24613328	7994.ENSAMXP00000026358	Phosphatase, orphan 2
gene11862	chr11	25801106	25809124	7994.ENSAMXP00000012771	neuronal growth regulator 1
gene11890	chr11	26889097	26898821	7994.ENSAMXP00000013225	Gamma-aminobutyric acid (GABA) A receptor, beta 3
gene11928	chr11	27631751	27638266	303518.XP_005732658.1	Tachykinin 3
gene11956	chr11	28344915	28345103	8090.ENSORLP00000002439	general transcription factor II-I repeat domain-containing protein
gene11982	chr15	1507014	1510351	-	-
gene11983	chr15	1517574	1521749	10141.ENSCPOP00000003099	Heat shock transcription factor family member 5
gene11984	chr15	1546677	1550244	7994.ENSAMXP00000016415	Heat shock transcription factor family member 5
gene11985	chr15	1576341	1580917	10141.ENSCPOP00000003099	Heat shock transcription factor family member 5
gene11986	chr15	1605700	1609732	10141.ENSCPOP00000003099	Heat shock transcription factor family member 5
gene12063	chr15	4357984	4364703	7955.ENSDARP00000073257	KAT8 regulatory NSL complex subunit 2
gene12080	chr15	4666723	4670967	7955.ENSDARP00000093913	homeobox protein
gene12084	chr15	4710252	4714976	7994.ENSAMXP00000009674	homeobox protein
gene12147	chr15	5804855	5806782	9818.XP_007954740.1	Zinc finger protein 215
gene12174	chr15	6587515	6587853	-	-
gene12175	chr15	6588860	6594187	-	-
gene12176	chr15	6595155	6596181	-	-
gene12252	chr15	8055807	8077342	8010.XP_010900416.1	WD repeat domain 63
gene12306	chr15	8850226	8854258	-	-
gene12308	chr15	8860843	8876192	7994.ENSAMXP00000014594	CST complex
gene12345	chr15	9408568	9408840	32507.XP_006795633.1	DNA-binding transcription factor activity, RNA polymerase II-specific
gene12350	chr15	9646318	9689931	7955.ENSDARP00000126403	Zinc finger protein 512B
gene12351	chr15	9730119	9810206	7955.ENSDARP00000126403	Zinc finger protein 512B
gene12397	chr15	11649587	11653423	7955.ENSDARP00000048868	MRG MORF4L binding protein
gene12430	chr15	13352569	13375197	-	-
gene12443	chr15	13743703	13747859	51337.XP_004669418.1	Microtubule-associated protein RP EB family member 3
gene12482	chr15	14793246	14804855	-	-
gene12507	chr15	15323288	15323786	7994.ENSAMXP00000013901	Small integral membrane protein
gene12592	chr15	17683873	17686200	7994.ENSAMXP00000013135	Agrin NtA domain
gene12655	chr15	19602663	19605969	-	-
gene12696	chr15	21014009	21014517	-	-
gene12775	chr15	22844022	22877826	7918.ENSLOCP00000016890	Copine family member IX
gene12808	chr15	23927974	23929565	-	-
gene12903	chr10	180820	184003	-	-
gene12924	chr10	758208	758654	31033.ENSTRUP00000044304	DNA-directed RNA polymerases I, II, and III subunit
gene12925	chr10	760960	761244	8049.ENSGMOP00000021356	Cell cycle exit and neuronal differentiation protein 1
gene12929	chr10	816343	820952	7955.ENSDARP00000016888	Catalyzes the third of the four reactions of the long- chain fatty acids elongation cycle. This endoplasmic reticulum- bound enzymatic process, allows the addition of two carbons to the chain of long- and very long-chain fatty acids VLCFAs per cycle. This enzyme catalyzes the dehydration of the 3-hydroxyacyl-CoA intermediate into trans-2,3-enoyl-CoA, within each cycle of fatty acid elongation. Th…
gene12937	chr10	893798	898168	7994.ENSAMXP00000003083	Component of the adaptor protein complex 2 (AP-2). Adaptor protein complexes function in protein transport via transport vesicles in different membrane traffic pathways. Adaptor protein complexes are vesicle coat components and appear to be involved in cargo selection and vesicle formation. AP-2 is involved in clathrin-dependent endocytosis in which cargo proteins are incorporated into vesicles s…
gene12967	chr10	2655435	2667968	7955.ENSDARP00000121086	ankyrin repeat
gene12973	chr10	2815366	2820940	7994.ENSAMXP00000018232	Ornithine decarboxylase antizyme
gene12979	chr10	2965545	3001421	7994.ENSAMXP00000018223	Belongs to the cation transport ATPase (P-type) (TC 3.A.3) family. Type IV subfamily
gene12990	chr10	3594031	3614717	7994.ENSAMXP00000018160	crumbs homolog
gene12996	chr10	3940559	3955595	-	-
gene13000	chr10	4238502	4255905	144197.XP_008290434.1	G-protein coupled receptor
gene13004	chr10	4637806	4639803	-	-
gene13011	chr10	4937456	4940026	7918.ENSLOCP00000002006	Major Facilitator Superfamily
gene13020	chr10	5225438	5226390	48698.ENSPFOP00000006437	Ig heavy chain Mem5-like
gene13021	chr10	5227988	5229931	7918.ENSLOCP00000002200	Immunoglobulin C-Type
gene13024	chr10	5300062	5310551	8010.XP_010895797.1	Fibronectin type 3 domain
gene13037	chr10	5553370	5554790	7994.ENSAMXP00000019166	Prostaglandin F receptor (FP)
gene13038	chr10	5569716	5574275	7994.ENSAMXP00000019157	Cholinergic receptor, nicotinic, alpha 4b
gene13041	chr10	5621812	5629319	7994.ENSAMXP00000005784	Potassium sodium hyperpolarization-activated cyclic nucleotide-gated channel
gene13050	chr10	5718800	5725286	7994.ENSAMXP00000018847	Keratin, type I cytoskeletal
gene13051	chr10	5727836	5729098	8010.XP_010887483.1	Cholecystokinin-like
gene13052	chr10	5731970	5741115	7994.ENSAMXP00000018873	Huntingtin-associated protein 1
gene13055	chr10	5801118	5808715	7994.ENSAMXP00000018908	Involved in the initiation of DNA replication. Also participates in checkpoint controls that ensure DNA replication is completed before mitosis is initiated
gene13057	chr10	5828147	5836709	7994.ENSAMXP00000018913	Neuroblast differentiation-associated protein
gene13058	chr10	5841049	5864808	7994.ENSAMXP00000018919	ATP-binding cassette, sub-family C (CFTR MRP), member 10
gene13059	chr10	5870931	5881537	7994.ENSAMXP00000018923	Transcription factor
gene13061	chr10	5900105	5906206	7994.ENSAMXP00000018946	G protein-coupled receptor 179
gene13062	chr10	5911081	5916736	7994.ENSAMXP00000018946	G protein-coupled receptor 179
gene13063	chr10	5918494	5927004	7994.ENSAMXP00000018957	ribosomal protein L45
gene13064	chr10	5930000	5953859	7994.ENSAMXP00000019028	Aminopeptidase puromycin sensitive
gene13124	chr10	8704496	8709823	7994.ENSAMXP00000019521	NADH dehydrogenase ubiquinone 1 alpha subcomplex
gene13129	chr10	8810582	8811177	7994.ENSAMXP00000019568	C-C motif
gene13149	chr10	9090977	9094695	8364.ENSXETP00000046757	G-protein coupled receptor activity
gene13156	chr10	9199214	9199818	7955.ENSDARP00000073375	Small integral membrane protein
gene13167	chr10	9411855	9434840	7994.ENSAMXP00000017679	Vitellogenin 3, phosvitinless
gene13186	chr10	10150927	10215976	-	-
gene13190	chr10	11058266	11068265	8010.XP_010870273.1	Spermatogenesis-associated, N-terminal
gene13210	chr10	11516503	11522478	8010.XP_010894297.1	Ubiquitin homologues
gene13240	chr10	12374533	12397151	7994.ENSAMXP00000018522	DIL
gene13251	chr10	12821752	12823079	7994.ENSAMXP00000001138	Trypsin-like serine protease
gene13252	chr10	12826916	12829049	7955.ENSDARP00000096259	Trypsin-like serine protease
gene13253	chr10	12840987	12844072	7994.ENSAMXP00000001136	Duodenase-1-like
gene13254	chr10	12893711	12894322	7994.ENSAMXP00000018826	Fibroblast growth factor 22
gene13288	chr10	14033819	14049648	7994.ENSAMXP00000018384	Tudor domain-containing protein
gene13289	chr10	14051804	14055568	7994.ENSAMXP00000018392	Nephrosis 2, idiopathic, steroid-resistant (podocin)
gene13290	chr10	14056227	14068521	7994.ENSAMXP00000018410	Axonemal dynein light chain domain containing 1
gene13301	chr10	14538331	14539107	7994.ENSAMXP00000025772	Immediate early response
gene13333	chr10	15367253	15367633	31033.ENSTRUP00000045582	DDE superfamily endonuclease
gene13341	chr10	16066295	16081276	7994.ENSAMXP00000022229	GIPC PDZ domain containing family, member 3
gene13357	chr10	16427541	16442223	7994.ENSAMXP00000015895	Ankyrin repeat and MYND
gene13382	chr10	17051137	17051478	7897.ENSLACP00000015282	regulation of intraciliary retrograde transport
gene13386	chr10	17103684	17106224	7955.ENSDARP00000119187	Cocaine- and amphetamine-regulated transcript
gene13394	chr10	17213962	17217687	7994.ENSAMXP00000016234	Translocase of inner mitochondrial membrane 13 homolog (yeast)
gene13434	chr10	19230631	19236928	7994.ENSAMXP00000001111	5-hydroxytryptamine receptor 3A-like
gene13440	chr10	19326066	19327112	7994.ENSAMXP00000020259	One gap junction consists of a cluster of closely packed pairs of transmembrane channels, the connexons, through which materials of low MW diffuse from one cell to a neighboring cell
gene13441	chr10	19335321	19342994	7994.ENSAMXP00000020238	Belongs to the intermediate filament family
gene13443	chr10	19569857	19574310	7994.ENSAMXP00000020170	Family with sequence similarity 154, member B
gene13450	chr10	20165756	20166823	7994.ENSAMXP00000025662	Mesoderm development candidate
gene13455	chr10	20593199	20598551	9978.XP_004594721.1	Cortexin of kidney
gene13511	chr10	22873695	22880998	7994.ENSAMXP00000021560	Opsin 6, group member a
gene13576	chr10	24402662	24417607	7955.ENSDARP00000105756	G-protein coupled receptor
gene13577	chr10	24424806	24452937	7955.ENSDARP00000105756	G-protein coupled receptor
gene13578	chr10	24460170	24466354	7955.ENSDARP00000105756	G-protein coupled receptor
gene13585	chr10	24783365	24785143	7994.ENSAMXP00000009970	fibroblast growth factor
gene13607	chr10	25692551	25698262	8010.XP_010876615.1	WEE1 G2 checkpoint kinase
gene13612	chr10	25802784	25808449	7918.ENSLOCP00000019108	Protein of unknown function with motif GDWWSH
gene13637	chr10	26487701	26492678	7955.ENSDARP00000103185	Beta-1,3-galactosyltransferase
gene13643	chr10	26556213	26556944	-	-
gene13648	chr10	26640301	26641984	8010.XP_010876615.1	WEE1 G2 checkpoint kinase
gene13664	chr10	27283529	27287841	7994.ENSAMXP00000010284	Polycystic kidney disease protein 1-like
gene13674	chr10	27517043	27520146	7955.ENSDARP00000088746	Belongs to the G-protein coupled receptor 1 family
gene13700	chr10	28856680	28857498	7955.ENSDARP00000052341	THAP domain containing 11
gene13716	chr10	29033072	29033884	7955.ENSDARP00000052347	component
gene13744	chr10	30357265	30361279	7955.ENSDARP00000100108	RIC3 acetylcholine receptor chaperone
gene13875	chr16	3385750	3396057	-	-
gene13890	chr16	3982667	4015936	106582.XP_004545934.1	Cadherin cytoplasmic C-terminal
gene13892	chr16	4049482	4050528	7994.ENSAMXP00000026299	homophilic cell adhesion via plasma membrane adhesion molecules
gene13893	chr16	4059216	4067257	244447.XP_008325146.1	Protocadherin
gene13905	chr16	4426311	4430473	7955.ENSDARP00000101979	neuroligin 2b
gene13965	chr16	5391767	5392169	7994.ENSAMXP00000005202	mitochondrial respiratory chain complex I assembly
gene13985	chr16	5685853	5697867	8010.XP_010875690.1	Huntingtin interacting protein 1 related a
gene14020	chr16	7082195	7083257	-	-
gene14036	chr16	7469441	7472117	7994.ENSAMXP00000020815	Tyrosylprotein sulfotransferase 2
gene14100	chr16	10232346	10232560	-	-
gene14141	chr16	12035029	12038362	-	-
gene14145	chr16	12107946	12109949	-	-
gene14186	chr16	13636948	13637215	7994.ENSAMXP00000012006	deacylase 2
gene14189	chr16	13694626	13694982	7994.ENSAMXP00000012006	deacylase 2
gene14206	chr16	15033459	15033845	144197.XP_008278249.1	Histone H2A-like
gene14333	chr16	19555491	19562502	7994.ENSAMXP00000001543	Transmembrane protein 150C
gene14404	chr16	21861980	21868173	7994.ENSAMXP00000021106	golgin subfamily A
gene14415	chr16	22192731	22220012	7994.ENSAMXP00000010369	G-protein coupled receptor
gene14571	chr04	14618	15097	106582.XP_004538646.1	general transcription factor II-I repeat domain-containing protein
gene14703	chr04	4534829	4535200	-	-
gene14746	chr04	6722861	6782035	-	-
gene14779	chr04	7763773	7777005	7955.ENSDARP00000125954	DCN1, defective in cullin neddylation 1, domain containing 5 (S. cerevisiae)
gene14871	chr04	11472972	11476488	7994.ENSAMXP00000003898	Nuclear receptor interacting protein 3
gene14877	chr04	11533970	11536280	7994.ENSAMXP00000003898	Nuclear receptor interacting protein 3
gene14901	chr04	12104982	12106990	-	-
gene14911	chr04	12636290	12637933	-	-
gene14919	chr04	12818599	12819484	303518.XP_005730096.1	Chromosome 15 open reading frame 39
gene15009	chr04	16155573	16155941	-	-
gene15022	chr04	17825293	17835322	-	-
gene15033	chr04	19410860	19411171	72019.SARC_11592T0	serine-type endopeptidase activity
gene15037	chr04	19530024	19534654	13735.ENSPSIP00000001488	Domain of unknown function (DUF4371)
gene15038	chr04	19587336	19587632	7955.ENSDARP00000074134	-
gene15061	chr04	20942634	20943011	-	-
gene15062	chr04	20972157	20972318	-	-
gene15074	chr04	21614307	21650677	7955.ENSDARP00000098710	Trehalase (brush-border membrane glycoprotein)
gene15076	chr04	21688298	21690157	6500.XP_005097783.1	Transposase IS4
gene15088	chr04	22307582	22307986	7955.ENSDARP00000113187	Forkhead box protein G1-like
gene15099	chr04	22619585	22619952	-	-
gene15105	chr04	22955610	22964445	7994.ENSAMXP00000020292	Fish-specific NACHT associated domain
gene15106	chr04	22993706	22994143	-	-
gene15107	chr04	23021866	23022303	-	-
gene15111	chr04	23077574	23085320	-	-
gene15143	chr04	25270815	25271366	7897.ENSLACP00000011737	Endonuclease/Exonuclease/phosphatase family
gene15144	chr04	25376905	25377981	-	-
gene15148	chr04	26120575	26127462	48698.ENSPFOP00000023104	-
gene15187	chr04	28004844	28005236	-	-
gene15234	chr04	29590033	29601741	144197.XP_008275821.1	V-ets avian erythroblastosis virus E26 oncogene homolog 1
gene15271	chr04	31445716	31447164	-	-
gene15303	chr04	32329689	32330736	7994.ENSAMXP00000020558	Extracellular calcium-sensing receptor-like
gene15305	chr04	32375051	32375957	7994.ENSAMXP00000020558	Extracellular calcium-sensing receptor-like
gene15360	chr04	34368211	34397636	7994.ENSAMXP00000020041	NACHT, LRR and PYD domains-containing protein
gene15368	chr04	34682671	34690731	7955.ENSDARP00000072160	Leo1, Paf1 RNA polymerase II complex component, homolog (S. cerevisiae)
gene15369	chr04	34693868	34712822	7918.ENSLOCP00000016437	Tropomodulin 2
gene15370	chr04	34722294	34731661	7955.ENSDARP00000111919	peptidoglycan-binding, domain containing 2
gene15371	chr04	34731756	34756511	7955.ENSDARP00000105698	Secretogranin III
gene15372	chr04	34758067	34793497	48698.ENSPFOP00000019302	Bulb-type mannose-specific lectin
gene15373	chr04	34761961	34770953	7955.ENSDARP00000108139	acyl-Coenzyme A dehydrogenase, long chain
gene15374	chr04	34803273	34807394	7994.ENSAMXP00000025609	Tumor necrosis factor alpha-induced protein 8-like
gene15497	chr14	2744965	2745414	106582.XP_004556862.1	Integrase core domain
gene15569	chr14	5725288	5729711	-	-
gene15609	chr14	7690101	7690751	-	-
gene15633	chr14	9060121	9060282	-	-
gene15635	chr14	9087596	9095502	-	-
gene15637	chr14	9112357	9114715	7994.ENSAMXP00000016369	homophilic cell adhesion via plasma membrane adhesion molecules
gene15684	chr14	10822389	10836023	-	-
gene15740	chr14	12716736	12723729	-	-
gene15809	chr14	15139878	15146112	-	-
gene15864	chr14	16764164	16768420	8010.XP_010898339.1	Heat shock transcription factor family member 5
gene15893	chr14	17426496	17428583	7955.ENSDARP00000105750	Hyaluronidase PH-20-like
gene15894	chr14	17432447	17439972	7955.ENSDARP00000105750	Hyaluronidase PH-20-like
gene16077	chr14	23100982	23103176	7994.ENSAMXP00000018291	Immunoglobulin lambda-like polypeptide 5-like
gene16079	chr14	23124196	23125625	48698.ENSPFOP00000020259	Immunoglobulin lambda-like polypeptide 5-like
gene16082	chr14	23137587	23139450	48698.ENSPFOP00000020259	Immunoglobulin lambda-like polypeptide 5-like
gene16085	chr14	23154800	23157001	7994.ENSAMXP00000018291	Immunoglobulin lambda-like polypeptide 5-like
gene16087	chr14	23163791	23166139	7994.ENSAMXP00000018291	Immunoglobulin lambda-like polypeptide 5-like
gene16088	chr14	23175572	23177546	7994.ENSAMXP00000018291	Immunoglobulin lambda-like polypeptide 5-like
gene16090	chr14	23189011	23191344	7994.ENSAMXP00000018291	Immunoglobulin lambda-like polypeptide 5-like
gene16091	chr14	23196611	23198686	48698.ENSPFOP00000020259	Immunoglobulin lambda-like polypeptide 5-like
gene16093	chr14	23207087	23209027	48698.ENSPFOP00000020259	Immunoglobulin lambda-like polypeptide 5-like
gene16098	chr14	23228565	23230664	48698.ENSPFOP00000020259	Immunoglobulin lambda-like polypeptide 5-like
gene16100	chr14	23309839	23322530	-	-
gene16149	chr14	24515953	24538719	-	-
gene16194	chr14	26884398	26884871	7994.ENSAMXP00000003880	antigen binding
gene16198	chr14	26914426	26914899	7994.ENSAMXP00000003880	antigen binding
gene16245	chr14	28440297	28440828	7994.ENSAMXP00000003880	antigen binding
gene16250	chr14	28486686	28487509	7918.ENSLOCP00000000124	Immunoglobulin V-Type
gene16251	chr14	28488635	28489157	7994.ENSAMXP00000003880	antigen binding
gene16253	chr14	28500775	28501297	7994.ENSAMXP00000003880	antigen binding
gene16254	chr14	28511898	28521255	7918.ENSLOCP00000000692	Immunoglobulin kappa variable
gene16255	chr14	28513790	28514312	7994.ENSAMXP00000003880	antigen binding
gene16257	chr14	28523319	28524731	7994.ENSAMXP00000003880	antigen binding
gene16260	chr14	28540737	28545821	7994.ENSAMXP00000003880	antigen binding
gene16264	chr14	28560706	28561228	7994.ENSAMXP00000003880	antigen binding
gene16267	chr14	28574097	28574619	7994.ENSAMXP00000003880	antigen binding
gene16269	chr14	28585069	28585591	7994.ENSAMXP00000003880	antigen binding
gene16271	chr14	28611760	28612282	7994.ENSAMXP00000003880	antigen binding
gene16273	chr14	28626861	28627383	7994.ENSAMXP00000003880	antigen binding
gene16275	chr14	28638267	28638789	7994.ENSAMXP00000003880	antigen binding
gene16277	chr14	28656540	28657409	7918.ENSLOCP00000000770	Immunoglobulin V-Type
gene16318	chr08	295766	317501	8010.XP_010881821.1	zinc finger
gene16319	chr08	319365	323685	8010.XP_010882405.1	zinc finger protein
gene16320	chr08	323742	338312	8010.XP_010882404.1	Fanconi anemia, complementation group A
gene16321	chr08	342229	343596	215358.XP_010751655.1	Solute carrier family 10 (sodium bile acid cotransporter family), member 3
gene16322	chr08	346416	351804	7918.ENSLOCP00000003544	Charged multivesicular body protein
gene16323	chr08	352550	354020	-	-
gene16324	chr08	354055	359354	7955.ENSDARP00000045176	Cyclin-dependent kinase 10
gene16325	chr08	359052	361666	215358.XP_010751787.1	Peptidase family M1 domain
gene16328	chr08	391194	397262	7955.ENSDARP00000104692	Chromosome 11 open reading frame 24
gene16330	chr08	406730	462658	7955.ENSDARP00000108864	lipoprotein receptor-related protein
gene16331	chr08	464066	485444	7955.ENSDARP00000129203	phosphatase 6 regulatory subunit 3
gene16332	chr08	485474	499118	7955.ENSDARP00000107651	Resistance to inhibitors of cholinesterase 8 homolog A
gene16596	chr08	8898145	8900803	400682.PAC_15704582	K02A2.6-like
gene16603	chr08	9262341	9262954	7918.ENSLOCP00000005646	Belongs to the actin family
gene16689	chr08	11830015	11834321	7955.ENSDARP00000009865	RNA binding motif protein, X-linked
gene16759	chr08	14834706	14848391	7994.ENSAMXP00000010973	Matrin 3-like 1.1
gene16760	chr08	14856316	14874097	7994.ENSAMXP00000010973	Matrin 3-like 1.1
gene16877	chr08	17701374	17716036	48698.ENSPFOP00000020326	Domain of unknown function (DUF4371)
gene16947	chr08	20362647	20364902	-	-
gene16948	chr08	20365303	20367587	-	-
gene16956	chr08	20586992	20587462	7955.ENSDARP00000110198	Plant transposon protein
gene16991	chr08	21733044	21734599	8010.XP_010881865.1	Phosphatidylinositol N-acetylglucosaminyltransferase subunit Y
gene17046	chr08	24197007	24197429	7994.ENSAMXP00000026437	retrotransposable element Tf2 155 kDa protein type 1-like
gene17116	chr08	26742449	26743527	7918.ENSLOCP00000012941	NADH dehydrogenase (ubiquinone) 1
gene17135	chr08	27109803	27111518	8153.XP_005941899.1	Immunoglobulin V-set domain
gene17136	chr08	27117536	27160529	8090.ENSORLP00000023748	Immunoglobulin V-set domain
gene17146	chr08	27350598	27359588	8090.ENSORLP00000023797	Immunoglobulin V-set domain
gene17152	chr08	27431290	27445795	8090.ENSORLP00000023748	Immunoglobulin V-set domain
gene17155	chr08	27496816	27512270	7955.ENSDARP00000075070	Novel immune-type receptor
gene17157	chr08	27537665	27566200	8090.ENSORLP00000023748	Immunoglobulin V-set domain
gene17159	chr08	27609865	27615258	8364.ENSXETP00000039818	Immunoglobulin V-set domain
gene17161	chr08	27631126	27632078	8090.ENSORLP00000023797	Immunoglobulin V-set domain
gene17165	chr08	27718257	27723453	8090.ENSORLP00000023748	Immunoglobulin V-set domain
gene17166	chr08	27738527	27739395	7918.ENSLOCP00000013324	Novel immune-type receptor
gene17167	chr08	27743429	27744141	7918.ENSLOCP00000013324	Novel immune-type receptor
gene17185	chr08	29285786	29355904	-	-
gene17213	chr08	30293013	30302293	7918.ENSLOCP00000014537	alcohol dehydrogenase
gene17310	chr25	2173039	2180042	7994.ENSAMXP00000002193	acetyl-CoA acetyltransferase
gene17329	chr25	2773643	2776901	48698.ENSPFOP00000028659	Retrotransposon gag protein
gene17337	chr25	3267947	3268297	8128.ENSONIP00000013873	General transcription factor II-I repeat domain-containing protein
gene17422	chr25	6019996	6047060	-	-
gene17528	chr25	9529797	9535800	-	-
gene17622	chr25	12486927	12498893	7994.ENSAMXP00000009978	Phosphodiesterase 4D interacting protein
gene17636	chr25	12747600	12771424	-	-
gene17715	chr25	15900795	15901899	-	-
gene17728	chr25	16181967	16182949	-	-
gene17749	chr25	16636244	16640290	10141.ENSCPOP00000003099	Heat shock transcription factor family member 5
gene17750	chr25	16645222	16647898	10141.ENSCPOP00000003099	Heat shock transcription factor family member 5
gene17751	chr25	16653965	16654671	7918.ENSLOCP00000003519	Heat shock transcription factor family member 5
gene17804	chr25	18272342	18272590	-	-
gene17894	chr25	19832951	19838100	7994.ENSAMXP00000025605	Zinc finger protein
gene17977	chr24	1557502	1558098	7897.ENSLACP00000011396	Endonuclease/Exonuclease/phosphatase family
gene17983	chr24	1776737	1777333	7897.ENSLACP00000006700	Endonuclease/Exonuclease/phosphatase family
gene18002	chr24	2437554	2441795	7955.ENSDARP00000113668	-
gene18044	chr24	3750267	3752567	7994.ENSAMXP00000021312	Component of the ubiquinol-cytochrome c reductase complex (complex III or cytochrome b-c1 complex), which is part of the mitochondrial respiratory chain
gene18045	chr24	3754212	3760777	7994.ENSAMXP00000021313	transcription termination factor 3
gene18089	chr24	5748658	5755843	8010.XP_010872760.1	Pleckstrin homology domain.
gene18137	chr24	7125392	7133732	-	-
gene18242	chr24	10121786	10132108	-	-
gene18305	chr24	13030659	13036985	-	-
gene18400	chr24	16049096	16051404	7994.ENSAMXP00000016987	Ion transport protein
gene18427	chr24	16787540	16813474	7994.ENSAMXP00000004870	Rap guanine nucleotide exchange factor
gene18520	chr24	19224010	19229063	-	-
gene18523	chr24	19434168	19434401	106582.XP_004559603.1	Belongs to the G-protein coupled receptor 2 family
gene18541	chr24	20260820	20266228	-	-
gene18553	chr24	20396486	20398883	7994.ENSAMXP00000000469	Interferon
gene18556	chr24	20518881	20524375	7955.ENSDARP00000113323	regulating synaptic membrane exocytosis
gene18650	chr21	192628	273513	7955.ENSDARP00000058728	Lysine (K)-specific demethylase 5Ba
gene18651	chr21	275535	280731	7994.ENSAMXP00000025439	RAB interacting factor
gene18714	chr21	2891424	2911358	8010.XP_010879468.1	Leucine-rich repeat flightless-interacting protein
gene18763	chr21	4496445	4496648	8128.ENSONIP00000026368	general transcription factor II-I repeat domain-containing protein
gene18798	chr21	7211944	7217180	-	-
gene18800	chr21	7253768	7254608	7955.ENSDARP00000114748	-
gene18806	chr21	7445545	7449316	7994.ENSAMXP00000004140	expressed in ES cells
gene18916	chr21	10567913	10569114	106582.XP_004559970.1	Coiled-coil domain containing 23
gene18961	chr21	11426067	11429014	-	-
gene19020	chr21	12630807	12643569	-	-
gene19141	chr21	18491107	18491367	13616.ENSMODP00000004168	TAFA family
gene19215	chr21	20416224	20422770	69293.ENSGACP00000001988	Myosin, heavy chain
gene19216	chr21	20438138	20441859	8049.ENSGMOP00000017631	Myosin heavy chain, fast skeletal muscle-like
gene19219	chr21	20475648	20476160	-	-
gene19221	chr21	20494317	20494829	-	-
gene19222	chr21	20496000	20498770	7955.ENSDARP00000051359	Myosin, heavy chain
gene19225	chr21	20537780	20538292	-	-
gene19228	chr21	20628137	20650577	215358.XP_010733966.1	Plexin A2
gene19245	chr21	20837050	20846126	7955.ENSDARP00000076906	Microfibrillar-associated protein 2
gene19246	chr21	20850230	20854815	215358.XP_010740514.1	Iron-sulfur protein (IP) subunit of succinate dehydrogenase (SDH) that is involved in complex II of the mitochondrial electron transport chain and is responsible for transferring electrons from succinate to ubiquinone (coenzyme Q)
gene19247	chr21	20855467	20857468	7994.ENSAMXP00000008892	ribosomal protein L20
gene19248	chr21	20858509	20865689	69293.ENSGACP00000001429	ATPase family, AAA
gene19250	chr21	20873675	20882123	106582.XP_004544826.1	RNA polymerase II
gene19251	chr21	20883992	20884882	7994.ENSAMXP00000008921	Fibronectin type-III domain-containing transmembrane protein C1orf233 homolog
gene19253	chr21	20889547	20892051	215358.XP_010740539.1	Olfactory receptor class A related 4
gene19256	chr21	20932693	20939310	7994.ENSAMXP00000008927	Transmembrane protein 88B
gene19258	chr21	20947076	20957124	303518.XP_005741488.1	Neuroblastoma 1, DAN family BMP antagonist
gene19351	chr20	1041638	1064452	7994.ENSAMXP00000008438	Discs, large (Drosophila) homolog-associated protein 1a
gene19358	chr20	1620741	1635969	-	-
gene19361	chr20	1700865	1702235	7994.ENSAMXP00000027055	receptor
gene19364	chr20	1743806	1746514	7955.ENSDARP00000125536	-
gene19496	chr20	6087732	6088385	7994.ENSAMXP00000026788	Plays a major role in tight junction-specific obliteration of the intercellular space, through calcium- independent cell-adhesion activity
gene19581	chr20	9086445	9086987	7897.ENSLACP00000004266	-
gene19604	chr20	11636529	11636966	-	-
gene19605	chr20	11650072	11650509	-	-
gene19641	chr20	13686516	13688298	7994.ENSAMXP00000012223	carbohydrate binding
gene19659	chr20	14711542	14712120	31033.ENSTRUP00000004566	-
gene19662	chr20	15568726	15569139	-	-
gene19683	chr20	16629344	16635455	-	-
gene19727	chr20	17791332	17796058	215358.XP_010742556.1	Hyperpolarization activated cyclic nucleotide-gated potassium channel
gene19743	chr20	18624995	18645127	8010.XP_010884677.1	Repeats in THEG (testicular haploid expressed gene) and several fly proteins.
gene19786	chr20	19756757	19768165	-	-
gene19845	chr20	21091668	21098821	7994.ENSAMXP00000000877	finTRIM family, member 67
gene19984	chr20	24707336	24713925	7955.ENSDARP00000014240	Very-long-chain enoyl-CoA reductase-like
gene19985	chr20	24715508	24722213	7994.ENSAMXP00000010208	ATP-binding cassette, sub-family A (ABC1), member
gene19986	chr20	24723930	24760226	7955.ENSDARP00000085193	ATP-binding cassette, sub-family A (ABC1), member
gene20013	chr22	187335	189450	7994.ENSAMXP00000020521	Trypsin-like peptidase domain
gene20014	chr22	192636	219131	7918.ENSLOCP00000015737	Sperm flagellar
gene20015	chr22	219855	235505	7955.ENSDARP00000062984	Leukemia inhibitory factor
gene20021	chr22	385935	396724	69293.ENSGACP00000005988	poly(A) binding protein interacting protein 1
gene20022	chr22	404927	420298	8010.XP_010891840.1	MYB binding protein (P160) 1a
gene20034	chr22	541502	545493	-	-
gene20042	chr22	805755	808018	7994.ENSAMXP00000026812	Reverse transcriptase (RNA-dependent DNA polymerase)
gene20119	chr22	2347231	2347452	106582.XP_004567319.1	deleted in velo-cardio-facial syndrome
gene20143	chr22	2964551	2965165	7955.ENSDARP00000128271	histone H3-K27 trimethylation
gene20194	chr22	4712606	4713631	7918.ENSLOCP00000005563	-
gene20246	chr22	6163756	6167143	8010.XP_010898339.1	Heat shock transcription factor family member 5
gene20248	chr22	6199407	6203707	7994.ENSAMXP00000016415	Heat shock transcription factor family member 5
gene20249	chr22	6227232	6231966	7994.ENSAMXP00000016415	Heat shock transcription factor family member 5
gene20250	chr22	6243753	6247993	7994.ENSAMXP00000016415	Heat shock transcription factor family member 5
gene20371	chr22	10053831	10055280	7994.ENSAMXP00000014838	Membrane bound O-acyltransferase domain containing 4
gene20372	chr22	10056839	10056994	7955.ENSDARP00000099766	Reverse transcriptase (RNA-dependent DNA polymerase)
gene20387	chr22	10686505	10687305	225400.XP_006758190.1	satellite DNA binding
gene20422	chr22	12061488	12068947	-	-
gene20546	chr22	16039372	16075707	7955.ENSDARP00000103066	Cyclin and CBS domain divalent metal cation transport mediator
gene20573	chr22	16608923	16648426	7955.ENSDARP00000105920	kinase suppressor of Ras
gene20586	chr22	17023034	17027856	144197.XP_008296800.1	Sep15/SelM redox domain
gene20633	chr22	19226178	19255440	7955.ENSDARP00000121877	Max dimerization protein
gene20662	chr22	20107254	20110596	7918.ENSLOCP00000020199	Protein kinase C, epsilon
gene20672	chr22	20700631	20714583	7955.ENSDARP00000119160	HIR histone cell cycle regulation defective homolog A (S. cerevisiae)
gene20673	chr22	20716067	20723844	7955.ENSDARP00000086765	Solute carrier family 2 (facilitated glucose transporter), member
gene20674	chr22	20725340	20730724	215358.XP_010752736.1	Glutathione S-transferase theta 2
gene20675	chr22	20727906	20746453	7955.ENSDARP00000036490	CHK2 checkpoint homolog (S. pombe)
gene20679	chr19	211300	211563	7994.ENSAMXP00000008454	NLRP3 inflammasome complex assembly
gene20686	chr19	747436	748181	-	-
gene20763	chr19	4007119	4009371	7994.ENSAMXP00000015201	Homeodomain
gene20764	chr19	4016705	4016956	8010.XP_010881694.1	bicaudal D homolog
gene20818	chr19	6927156	6927866	8128.ENSONIP00000023740	DDE superfamily endonuclease
gene20834	chr19	7317301	7318028	8090.ENSORLP00000002439	general transcription factor II-I repeat domain-containing protein
gene20844	chr19	7620342	7620707	8010.XP_010901906.1	K02A2.6-like
gene20856	chr19	7935382	7935663	-	-
gene20858	chr19	7947173	7947454	-	-
gene20862	chr19	7979963	7980397	-	-
gene20929	chr19	10047484	10048935	7994.ENSAMXP00000013856	proximal promoter DNA-binding transcription repressor activity, RNA polymerase II-specific
gene20976	chr19	12478561	12485315	7955.ENSDARP00000074547	Mucin-19-like
gene21043	chr19	15411479	15413309	8010.XP_010863201.1	endonucleolytic cleavage to generate mature 3'-end of SSU-rRNA from (SSU-rRNA, 5.8S rRNA, LSU-rRNA)
gene21122	chr19	18517903	18518838	-	-
gene21162	chr19	20143441	20146732	69293.ENSGACP00000002615	-
gene21212	chr19	21738232	21764708	-	-
gene21229	chr19	22844066	22851369	7955.ENSDARP00000099881	Nudix (nucleoside diphosphate linked moiety X)-type motif 5
gene21338	chr19	25704954	25722873	7994.ENSAMXP00000018661	Nucleoporin 107
gene21339	chr19	25724578	25734679	7955.ENSDARP00000066908	solute carrier family 35 member
gene21340	chr19	25740120	25749698	7994.ENSAMXP00000020273	Transformed 3T3 cell double minute 2 homolog (mouse)
gene21341	chr19	25756535	25759042	7918.ENSLOCP00000018990	LLP homolog, long-term synaptic facilitation (Aplysia)
gene21359	chr19	26811029	26863200	7994.ENSAMXP00000000948	scavenger receptor activity
gene21361	chr19	26889338	26980542	7994.ENSAMXP00000007192	zinc finger
gene21363	chr19	27194557	27219226	-	-
gene21364	chr19	27233869	27234495	-	-
gene21365	chr19	27286353	27291464	-	-
gene21434	chr26	488254	490749	144197.XP_008282619.1	Protein kinase C beta
gene21471	chr26	1448654	1449400	7955.ENSDARP00000022947	Interferon-induced protein 44-like
gene21474	chr26	1616149	1616669	-	-
gene21481	chr26	1868737	1869483	7955.ENSDARP00000022947	Interferon-induced protein 44-like
gene21484	chr26	1913850	1916294	-	-
gene21544	chr26	3782324	3785094	-	-
gene21620	chr26	8125070	8137557	144197.XP_008292560.1	coagulation factor
gene21643	chr26	8789459	8789950	69293.ENSGACP00000019836	Rho GTPase activating protein 6
gene21788	chr26	13768888	13773320	7994.ENSAMXP00000014507	Proteasome (prosome, macropain) subunit, beta type, 11
gene21884	chr26	16721240	16737126	-	-
gene22073	chr26	19838237	19839482	7994.ENSAMXP00000012331	signaling receptor binding
gene22074	chr26	19845150	19845909	7994.ENSAMXP00000012331	signaling receptor binding
gene22076	chr26	19860019	19864696	7994.ENSAMXP00000012300	Microfibrillar-associated protein 4
gene22119	chr26	20494684	20511325	7994.ENSAMXP00000013383	zinc finger and BTB
gene22142	chr23	1050962	1055422	7994.ENSAMXP00000002909	Family with sequence similarity 105, member B, a
gene22334	chr23	8321234	8325905	-	-
gene22381	chr23	9450166	9450648	-	-
gene22382	chr23	9452462	9453595	7994.ENSAMXP00000008402	Otospiralin
gene22432	chr23	11879018	11879485	8010.XP_010863375.1	helix-turn-helix, Psq domain
gene22434	chr23	11899850	11912032	7994.ENSAMXP00000004993	Retinitis pigmentosa GTPase regulator interacting protein 1
gene22450	chr23	12599500	12615370	7955.ENSDARP00000042894	Cadherin 17, LI cadherin (liver-intestine)
gene22562	chr23	16826156	16826543	-	-
gene22607	chr23	18154476	18154682	303518.XP_005741296.1	-
gene22609	chr23	18381342	18413772	7955.ENSDARP00000004218	CUB and sushi
gene22672	chr23	19571438	19578429	7955.ENSDARP00000127762	CD20-like family
gene22690	chr23	19752019	19755197	-	-
gene22692	chr23	19773475	19774822	-	-
gene22696	chr23	19804887	19806192	-	-
gene22706	chr23	19886263	19888216	7994.ENSAMXP00000017526	Serine threonine-protein kinase
gene22744	chr23	20453809	20465196	7955.ENSDARP00000093107	Dpy-19-like 1, like (H. sapiens)
gene22747	chr23	20511331	20522017	7955.ENSDARP00000099567	WD and tetratricopeptide repeats
gene22748	chr23	20523460	20531905	7994.ENSAMXP00000008108	Carnosine dipeptidase 1 (metallopeptidase M20 family)
gene22750	chr23	20554420	20564570	8010.XP_010891042.1	5-azacytidine induced 2
gene22751	chr23	20564700	20571238	32507.XP_006794996.1	COX assembly mitochondrial protein
gene22753	chr23	20613756	20615396	7994.ENSAMXP00000008196	Keratinocyte differentiation factor 1
gene22757	chr23	20664093	20671686	8010.XP_010866555.1	Ethylmalonic encephalopathy 1
gene22758	chr23	20674373	20675435	69293.ENSGACP00000016555	Trypsin-like serine protease
gene22759	chr23	20679281	20683159	7955.ENSDARP00000127653	Belongs to the G-protein coupled receptor 1 family
gene22760	chr23	20685372	20698202	7955.ENSDARP00000023168	X-ray repair complementing defective repair in Chinese hamster cells 1
gene22761	chr23	20699250	20705276	7994.ENSAMXP00000024957	Immunoglobulin like
gene22762	chr23	20706820	20710170	7918.ENSLOCP00000012916	Pituitary tumor-transforming gene 1 protein-interacting protein-like
gene22763	chr23	20711182	20732070	48698.ENSPFOP00000006408	Cyclin-dependent kinase
gene22764	chr23	20737074	20741792	7994.ENSAMXP00000008260	Nucleotide-binding oligomerization
gene22766	chr23	20753492	20769859	106582.XP_004571375.1	Solute carrier family 6 (proline IMINO transporter), member 20
gene22777	chr28	487434	489028	7918.ENSLOCP00000018102	Chromosome X open reading frame 56
gene22778	chr28	493244	494510	7994.ENSAMXP00000011670	Ferredoxin 1b
gene22780	chr28	513541	522684	7918.ENSLOCP00000018032	Rho GTPase activating protein
gene22782	chr28	542465	548430	8010.XP_010893744.1	TNFR/NGFR cysteine-rich region
gene22787	chr28	705536	734356	7955.ENSDARP00000107691	StAR-related lipid transfer (START) domain containing 8
gene22788	chr28	737917	755455	7955.ENSDARP00000120443	Relaxin insulin-like family peptide receptor 2, like
gene22801	chr28	1139776	1140894	7994.ENSAMXP00000026461	Angiotensin II
gene22806	chr28	1184655	1186830	7994.ENSAMXP00000007293	coiled-coil domain-containing protein
gene22863	chr28	1896824	1899096	6087.XP_002156558.2	structural constituent of cuticle
gene22881	chr28	2077267	2083823	6087.XP_004206225.1	post-translational protein acetylation
gene22902	chr28	2439466	2441532	7955.ENSDARP00000103797	Chromosome 10 open reading frame 76
gene22932	chr28	2893416	2952494	7918.ENSLOCP00000018036	Belongs to the TRAFAC class TrmE-Era-EngA-EngB-Septin- like GTPase superfamily. Septin GTPase family
gene22933	chr28	2959312	2973861	7918.ENSLOCP00000018036	Belongs to the TRAFAC class TrmE-Era-EngA-EngB-Septin- like GTPase superfamily. Septin GTPase family
gene23064	chr28	7793865	7839792	7994.ENSAMXP00000008400	tetratricopeptide repeat
gene23068	chr28	8073973	8074787	-	-
gene23073	chr28	8688110	8690936	32507.XP_006788932.1	Belongs to the WD repeat coronin family
gene23132	chr28	10508422	10509947	8049.ENSGMOP00000005762	ATP-binding cassette, sub-family G
gene23140	chr28	10655584	10656012	31033.ENSTRUP00000042471	H2A histone family, member X
gene23207	chr28	13234700	13236287	8010.XP_010898339.1	Heat shock transcription factor family member 5
gene23438	chr28	19378672	19383495	7955.ENSDARP00000108128	Tumour necrosis factor family.
gene23439	chr28	19411246	19413090	7994.ENSAMXP00000009754	Histone H1oo-like
gene23444	chr28	19466144	19482739	7955.ENSDARP00000080404	MAP7 domain-containing protein 2-like
gene23445	chr28	19484827	19491369	7994.ENSAMXP00000014308	Si ch211-114c12.2
gene23446	chr28	19490857	19495076	7955.ENSDARP00000119188	ribosomal protein S31
gene23448	chr28	19501272	19510535	8010.XP_010865349.1	Transmembrane 4 L6 family member
gene23449	chr28	19510509	19516272	144197.XP_008300819.1	mannose-P-dolichol utilization defect
gene23450	chr28	19519042	19522938	7994.ENSAMXP00000000018	Serine threonine-protein kinase
gene23451	chr28	19527590	19535998	7955.ENSDARP00000005886	Serrate RNA effector molecule homolog
gene23472	chr28	19759616	19771883	215358.XP_010749404.1	Belongs to the peptidase C2 family
gene23474	chr28	19818851	19819534	7994.ENSAMXP00000003260	Hairy and enhancer of split related-7
gene23475	chr28	19831013	19834328	7994.ENSAMXP00000003277	Hairy-related 11
gene23477	chr28	19924350	19926400	31033.ENSTRUP00000043329	Peroxiredoxin 4
gene23478	chr28	19930544	19933850	7955.ENSDARP00000058909	SRY (sex determining region Y)-box 19a
gene23484	chr28	19985145	19987456	7955.ENSDARP00000051549	Capping protein (actin filament), gelsolin-like b
gene23486	chr28	20002092	20007850	7955.ENSDARP00000105301	Ran guanine nucleotide release factor
gene23487	chr28	20007859	20013020	215358.XP_010742729.1	Zona pellucida (ZP) domain
gene23490	chr28	20040750	20043762	7994.ENSAMXP00000009643	N(alpha)-acetyltransferase 38, NatC auxiliary subunit
gene23492	chr28	20053607	20062098	7994.ENSAMXP00000009649	TAF6 RNA polymerase II, TATA box binding protein (TBP)-associated factor
gene23493	chr28	20062772	20065959	7994.ENSAMXP00000009665	Zona pellucida sperm-binding protein 3-like
gene23494	chr28	20067831	20077011	7955.ENSDARP00000122795	Rho guanine nucleotide exchange factor
gene23495	chr28	20077937	20082309	7994.ENSAMXP00000019368	Belongs to the protein kinase superfamily. AGC Ser Thr protein kinase family. GPRK subfamily
gene23496	chr28	20084702	20107193	8010.XP_010868719.1	Integrin alpha
gene23512	chr27	807167	811803	-	-
gene23520	chr27	929926	930141	7955.ENSDARP00000075296	-
gene23565	chr27	1949219	1949626	-	-
gene23651	chr27	3631904	3632315	7994.ENSAMXP00000004803	ATPase, H transporting, lysosomal accessory protein 2
gene23654	chr27	3657671	3658058	7994.ENSAMXP00000004803	ATPase, H transporting, lysosomal accessory protein 2
gene23690	chr27	4316150	4326178	-	-
gene23735	chr27	5252395	5278539	7955.ENSDARP00000098502	Syntaxin 10
gene23736	chr27	5280239	5289236	7994.ENSAMXP00000011957	CASP8 and FADD-like apoptosis regulator
gene23739	chr27	5321178	5324019	7955.ENSDARP00000008139	lipoprotein receptor-related protein
gene23740	chr27	5347370	5350189	7955.ENSDARP00000008139	lipoprotein receptor-related protein
gene23741	chr27	5401182	5404022	7955.ENSDARP00000008139	lipoprotein receptor-related protein
gene23742	chr27	5436072	5438909	7955.ENSDARP00000008139	lipoprotein receptor-related protein
gene23758	chr27	5879142	5879462	-	-
gene23759	chr27	5921383	5924481	-	-
gene23814	chr27	8013154	8016579	-	-
gene23850	chr27	9009973	9014252	-	-
gene23856	chr27	9266058	9271276	7955.ENSDARP00000110970	CD44 molecule (Indian blood group)
gene23880	chr27	10091419	10098434	7955.ENSDARP00000077990	SIN3 homolog A, transcription regulator (yeast) b
gene23894	chr27	11560030	11568336	-	-
gene24048	chr27	19113111	19113443	-	-
gene24067	chr29	37193	40992	7994.ENSAMXP00000004137	Chromosome 4 open reading frame 27
gene24073	chr29	402562	402964	-	-
gene24074	chr29	422270	425525	7994.ENSAMXP00000003112	Chromosome 4 open reading frame 33
gene24075	chr29	425576	432240	7955.ENSDARP00000122898	Sodium channel and clathrin linker 1
gene24077	chr29	439510	456924	7994.ENSAMXP00000003410	Heparan-alpha-glucosaminide N-acetyltransferase
gene24081	chr29	478440	518081	7994.ENSAMXP00000003660	Protocadherin 7a
gene24113	chr29	858379	875234	7955.ENSDARP00000084087	Pericentriolar material 1
gene24133	chr29	1663115	1668263	7994.ENSAMXP00000000819	Ufm1-specific peptidase 2
gene24134	chr29	1668561	1671919	7897.ENSLACP00000002377	Helix-turn-helix of DDE superfamily endonuclease
gene24150	chr29	2151492	2163333	8010.XP_010862635.1	Zinc-binding domain present in Lin-11, Isl-1, Mec-3.
gene24170	chr29	2544697	2548943	-	-
gene24204	chr29	3319245	3323801	-	-
gene24224	chr29	3701431	3701625	7955.ENSDARP00000115933	Belongs to the G-protein coupled receptor 2 family
gene24225	chr29	3735044	3735793	7994.ENSAMXP00000022297	synapse assembly
gene24240	chr29	4193551	4194252	10116.ENSRNOP00000026702	proximal promoter DNA-binding transcription activator activity, RNA polymerase II-specific
gene24269	chr29	5938064	5938859	8010.XP_010863375.1	helix-turn-helix, Psq domain
gene24302	chr29	7608007	7611364	8010.XP_010898339.1	Heat shock transcription factor family member 5
gene24312	chr29	8154201	8155127	7918.ENSLOCP00000015739	ATP-binding cassette, sub-family C (CFTR MRP), member
gene24399	chr29	12806931	12809901	8153.XP_005949479.1	carbohydrate binding
gene24401	chr29	12830227	12835098	8081.XP_008413185.1	carbohydrate binding
gene24402	chr29	12847862	12851403	7918.ENSLOCP00000000874	C-type lectin (CTL) or carbohydrate-recognition domain (CRD)
gene24505	chr29	15620092	15624253	-	-
gene24523	chr29	15895159	15895434	-	-
gene24542	chr29	16224486	16225247	8010.XP_010901951.1	Tripartite motif containing 47
gene24543	chr29	16227049	16228266	7955.ENSDARP00000055689	Tripartite motif containing 47
gene24561	Super-Scaffold_100046	321640	328855	59463.ENSMLUP00000019822	hAT family C-terminal dimerisation region
gene24562	Super-Scaffold_100046	403901	404663	144197.XP_008288204.1	Succinate receptor
gene24563	Super-Scaffold_100046	437138	437755	7955.ENSDARP00000102672	Histone H1-like
gene24564	Super-Scaffold_100046	438363	438749	79684.XP_005355177.1	C-terminus of histone H2A
gene24567	Super-Scaffold_100046	541122	541859	8090.ENSORLP00000002439	general transcription factor II-I repeat domain-containing protein
gene24568	Super-Scaffold_100046	543499	544116	7955.ENSDARP00000102672	Histone H1-like
gene24569	Super-Scaffold_100046	544729	545240	8090.ENSORLP00000000203	Histone H2A-like
gene24572	Super-Scaffold_100046	589395	589997	7955.ENSDARP00000098182	Histone H1-like
gene24573	Super-Scaffold_100046	590539	590925	79684.XP_005355177.1	C-terminus of histone H2A
gene24574	Super-Scaffold_100046	591555	591982	9940.ENSOARP00000000766	nucleosomal DNA binding
gene24575	Super-Scaffold_100046	626486	626773	48698.ENSPFOP00000011978	General transcription factor II-I repeat domain-containing protein
gene24577	Super-Scaffold_100046	683339	683929	7955.ENSDARP00000102672	Histone H1-like
gene24578	Super-Scaffold_100046	684521	685032	8090.ENSORLP00000000203	Histone H2A-like
gene24581	Super-Scaffold_100046	819413	819840	9940.ENSOARP00000000766	nucleosomal DNA binding
gene24582	Super-Scaffold_100046	905037	905939	8090.ENSORLP00000002439	general transcription factor II-I repeat domain-containing protein
gene24583	Super-Scaffold_100046	906829	907443	7955.ENSDARP00000102672	Histone H1-like
gene24585	Super-Scaffold_100046	1096588	1101129	10141.ENSCPOP00000003099	Heat shock transcription factor family member 5
gene24588	Super-Scaffold_100046	1413723	1419313	7994.ENSAMXP00000015881	Belongs to the argonaute family
gene24590	Super-Scaffold_100046	1474076	1474462	244447.XP_008311572.1	Histone H2A-like
gene24591	Super-Scaffold_100046	1474980	1475582	7955.ENSDARP00000098182	Histone H1-like
gene24592	Super-Scaffold_100046	1479058	1480302	7918.ENSLOCP00000010253	Reverse transcriptase (RNA-dependent DNA polymerase)
gene24593	Super-Scaffold_100046	1525874	1526469	8128.ENSONIP00000009829	General transcription factor II-I repeat domain-containing protein
gene24594	Super-Scaffold_100046	1582937	1583551	7955.ENSDARP00000102672	Histone H1-like
gene24597	Super-Scaffold_100046	1687887	1688504	7955.ENSDARP00000102672	Histone H1-like
gene24600	Super-Scaffold_100046	1775446	1776063	7955.ENSDARP00000102672	Histone H1-like
gene24606	Super-Scaffold_100046	1891693	1892310	7955.ENSDARP00000098182	Histone H1-like
gene24610	Super-Scaffold_100046	2340739	2342997	7994.ENSAMXP00000015881	Belongs to the argonaute family
gene24614	Super-Scaffold_100046	2525319	2525830	31033.ENSTRUP00000007469	protein heterodimerization activity
gene24615	Super-Scaffold_100046	2526400	2527005	7955.ENSDARP00000102672	Histone H1-like
gene24618	Super-Scaffold_100046	2786246	2786925	8128.ENSONIP00000009829	General transcription factor II-I repeat domain-containing protein
gene24623	Super-Scaffold_100046	2954954	2955571	7955.ENSDARP00000102672	Histone H1-like
gene24626	Super-Scaffold_100046	3119717	3120228	8090.ENSORLP00000000203	Histone H2A-like
gene24627	Super-Scaffold_100046	3120884	3121486	7955.ENSDARP00000098182	Histone H1-like
gene24629	Super-Scaffold_100046	3303359	3303952	7955.ENSDARP00000098182	Histone H1-like
gene24633	Super-Scaffold_100046	3476003	3492132	7994.ENSAMXP00000016313	Ubiquitin protein ligase E3 component n-recognin 2
gene24636	Super-Scaffold_100046	3602039	3602629	7955.ENSDARP00000102672	Histone H1-like
gene24640	Super-Scaffold_100046	4016192	4016703	8090.ENSORLP00000000203	Histone H2A-like
gene24641	Super-Scaffold_100046	4196210	4198128	7994.ENSAMXP00000015881	Belongs to the argonaute family
gene24642	Super-Scaffold_100046	4208430	4208621	59463.ENSMLUP00000017017	General transcription factor II-I repeat domain-containing protein
gene24643	Super-Scaffold_100046	4248707	4249620	7994.ENSAMXP00000004341	High density lipoprotein-binding protein a
gene24646	Super-Scaffold_100046	4348529	4349146	7955.ENSDARP00000102672	Histone H1-like
gene24653	Super-Scaffold_100046	4610515	4610901	8081.XP_008401837.1	Histone 2A
gene24654	Super-Scaffold_100046	4611492	4612109	7955.ENSDARP00000102672	Histone H1-like
gene24657	Super-Scaffold_100046	4945058	4945294	59463.ENSMLUP00000021100	hAT family C-terminal dimerisation region
gene24659	Super-Scaffold_100046	4986769	4987005	59463.ENSMLUP00000021100	hAT family C-terminal dimerisation region
gene24660	Super-Scaffold_100046	5017691	5018604	7994.ENSAMXP00000004341	High density lipoprotein-binding protein a
gene24663	Super-Scaffold_100046	5368515	5369132	7955.ENSDARP00000102672	Histone H1-like
gene24664	Super-Scaffold_100046	5369740	5370126	8081.XP_008401837.1	Histone 2A
gene24668	Super-Scaffold_100046	5478548	5478784	59463.ENSMLUP00000021100	hAT family C-terminal dimerisation region
gene24669	Super-Scaffold_100046	5506926	5507839	7994.ENSAMXP00000004341	High density lipoprotein-binding protein a
gene24671	Super-Scaffold_100046	5521800	5522402	7955.ENSDARP00000098182	Histone H1-like
gene24672	Super-Scaffold_100046	5523038	5523549	8090.ENSORLP00000000203	Histone H2A-like
gene24673	Super-Scaffold_100046	5524069	5524496	9940.ENSOARP00000000766	nucleosomal DNA binding
gene24676	Super-Scaffold_100046	5923700	5929165	7955.ENSDARP00000121147	Belongs to the argonaute family
gene24678	Super-Scaffold_100046	5952840	5953172	8010.XP_010863375.1	helix-turn-helix, Psq domain
gene24686	Super-Scaffold_100	390297	390899	7955.ENSDARP00000098182	Histone H1-like
gene24690	Super-Scaffold_100	681805	683385	7994.ENSAMXP00000015881	Belongs to the argonaute family
gene24691	Super-Scaffold_100	700709	705640	7994.ENSAMXP00000020041	NACHT, LRR and PYD domains-containing protein
gene24693	Super-Scaffold_100	847465	854971	7994.ENSAMXP00000025590	Reverse transcriptase (RNA-dependent DNA polymerase)
gene24694	Super-Scaffold_100	858960	859577	7955.ENSDARP00000102672	Histone H1-like
gene24695	Super-Scaffold_100	860168	860554	8081.XP_008401837.1	Histone 2A
gene24697	Super-Scaffold_100	1108215	1111297	10141.ENSCPOP00000003099	Heat shock transcription factor family member 5
gene24698	Super-Scaffold_100	1112673	1134366	8479.XP_008171848.1	carbohydrate binding
gene24699	Super-Scaffold_100	1162666	1165306	7994.ENSAMXP00000004341	High density lipoprotein-binding protein a
gene24702	Super-Scaffold_100	1268953	1279367	10141.ENSCPOP00000003099	Heat shock transcription factor family member 5
gene24707	Super-Scaffold_100	1496363	1496965	7955.ENSDARP00000098182	Histone H1-like
gene24712	Super-Scaffold_100	1786231	1787144	7994.ENSAMXP00000004341	High density lipoprotein-binding protein a
gene24721	Super-Scaffold_100	2232381	2233139	8090.ENSORLP00000002439	general transcription factor II-I repeat domain-containing protein
gene24724	Super-Scaffold_100	2396292	2396894	7955.ENSDARP00000098182	Histone H1-like
gene24725	Super-Scaffold_100	2397512	2397898	8081.XP_008401837.1	Histone 2A
gene24727	Super-Scaffold_100	2511647	2512549	7994.ENSAMXP00000004341	High density lipoprotein-binding protein a
gene24729	Super-Scaffold_100	2573199	2578643	-	-
gene24730	Super-Scaffold_100	2780316	2782908	10141.ENSCPOP00000003099	Heat shock transcription factor family member 5
gene24732	Super-Scaffold_100	2979699	2980085	79684.XP_005355177.1	C-terminus of histone H2A
gene24733	Super-Scaffold_100	2980670	2981272	7955.ENSDARP00000098182	Histone H1-like
gene24737	Super-Scaffold_100	3224884	3225501	7955.ENSDARP00000098182	Histone H1-like
gene24738	Super-Scaffold_100	3226090	3226601	31033.ENSTRUP00000023015	Histone H2A
gene24741	Super-Scaffold_100	3380282	3380884	7955.ENSDARP00000098182	Histone H1-like
gene24742	Super-Scaffold_100	3381475	3381861	79684.XP_005355177.1	C-terminus of histone H2A
gene24746	Super-Scaffold_100	3437091	3437693	7955.ENSDARP00000098182	Histone H1-like
gene24748	Super-Scaffold_100	3554273	3554941	7955.ENSDARP00000102672	Histone H1-like
gene24760	Super-Scaffold_100071	428979	476617	7994.ENSAMXP00000012031	Endothelin converting enzyme-like 1
gene24761	Super-Scaffold_100071	478439	485091	7918.ENSLOCP00000009235	Centrosomal protein
gene24762	Super-Scaffold_100071	485181	716875	8128.ENSONIP00000021052	Phosphodiesterase 2A, cGMP-stimulated
gene24766	Super-Scaffold_100056	1637	2251	7955.ENSDARP00000102672	Histone H1-like
gene24767	Super-Scaffold_100056	2838	3349	8090.ENSORLP00000000203	Histone H2A-like
gene24770	Super-Scaffold_100056	108177	108688	8090.ENSORLP00000000203	Histone H2A-like
gene24775	Super-Scaffold_100056	409415	411330	7994.ENSAMXP00000015881	Belongs to the argonaute family
gene24778	Super-Scaffold_100056	556743	557505	8090.ENSORLP00000002439	general transcription factor II-I repeat domain-containing protein
gene24780	Super-Scaffold_100056	836364	838282	7994.ENSAMXP00000015881	Belongs to the argonaute family
gene24787	Super-Scaffold_100056	1338313	1340881	10141.ENSCPOP00000003099	Heat shock transcription factor family member 5
gene24789	Super-Scaffold_100056	1653066	1653668	7955.ENSDARP00000098182	Histone H1-like
gene24790	Super-Scaffold_100056	1654256	1654767	8090.ENSORLP00000000203	Histone H2A-like
gene24799	Super-Scaffold_100056	2041069	2041665	7955.ENSDARP00000098182	Histone H1-like
gene24802	Super-Scaffold_100056	2341386	2342148	144197.XP_008288204.1	Succinate receptor
gene24808	Super-Scaffold_100056	3126676	3129316	10141.ENSCPOP00000003099	Heat shock transcription factor family member 5
gene24809	Super-Scaffold_100056	3368631	3369544	7994.ENSAMXP00000004341	High density lipoprotein-binding protein a
gene24810	Super-Scaffold_100056	3375710	3376096	8081.XP_008401837.1	Histone 2A
gene24812	Super-Scaffold_100056	3434164	3434790	7955.ENSDARP00000121147	Belongs to the argonaute family
gene24813	Super-Scaffold_100056	3444748	3444933	59463.ENSMLUP00000017017	General transcription factor II-I repeat domain-containing protein
gene24817	tig00006670	38635	41301	7955.ENSDARP00000057163	COX16 cytochrome c oxidase assembly homolog (S. cerevisiae)
gene24819	tig00006670	71895	73708	7994.ENSAMXP00000022112	tetratricopeptide repeat
gene24820	tig00006670	73619	78835	7994.ENSAMXP00000022175	ribosomal protein L2
gene24821	tig00006670	110840	111826	244447.XP_008320545.1	Transmembrane protein 264
gene24823	tig00006670	130943	141526	8010.XP_010863434.1	Kelch domain containing 3
gene24825	Super-Scaffold_100068	70299	70810	8090.ENSORLP00000000203	Histone H2A-like
gene24826	Super-Scaffold_100068	71407	72012	7955.ENSDARP00000102672	Histone H1-like
gene24828	Super-Scaffold_100068	121667	130628	8479.XP_008171848.1	carbohydrate binding
gene24830	Super-Scaffold_100068	224097	224699	7955.ENSDARP00000098182	Histone H1-like
gene24831	Super-Scaffold_100068	225290	225676	244447.XP_008311572.1	Histone H2A-like
gene24837	Super-Scaffold_100068	558816	559433	7955.ENSDARP00000098182	Histone H1-like
gene24840	Super-Scaffold_100068	654938	655555	7955.ENSDARP00000102672	Histone H1-like
gene24846	Super-Scaffold_100068	1453427	1455168	7994.ENSAMXP00000015881	Belongs to the argonaute family
gene24848	Super-Scaffold_100068	1522799	1523395	7955.ENSDARP00000102672	Histone H1-like
gene24849	Super-Scaffold_100068	1524008	1524394	8081.XP_008401837.1	Histone 2A
gene24853	Super-Scaffold_100068	1695959	1699747	10141.ENSCPOP00000003099	Heat shock transcription factor family member 5
gene24855	tig00006921	585	15315	32507.XP_006798647.1	Pecanex homolog (Drosophila)
gene24856	tig00006921	17491	28139	7994.ENSAMXP00000022090	Legumain
gene24857	tig00006921	29631	60588	7994.ENSAMXP00000022070	Si dkey-157l19.2
gene24858	tig00006921	65307	77799	-	-
gene24860	tig00006921	90901	96418	7955.ENSDARP00000122749	Rho guanyl-nucleotide exchange factor activity
gene24862	Super-Scaffold_100058	140536	141298	144197.XP_008288204.1	Succinate receptor
gene24864	Super-Scaffold_100058	185554	398127	8081.XP_008401837.1	Histone 2A
gene24865	Super-Scaffold_100058	398659	399264	7955.ENSDARP00000102672	Histone H1-like
gene24867	Super-Scaffold_100058	450694	451456	144197.XP_008288204.1	Succinate receptor
gene24870	Super-Scaffold_100058	617130	617724	7955.ENSDARP00000102672	Histone H1-like
gene24875	Super-Scaffold_100058	791008	791295	48698.ENSPFOP00000011978	General transcription factor II-I repeat domain-containing protein
gene24876	Super-Scaffold_100058	1450014	1451931	7994.ENSAMXP00000015881	Belongs to the argonaute family
gene24877	Super-Scaffold_100058	1896996	1904820	8128.ENSONIP00000009829	General transcription factor II-I repeat domain-containing protein
gene24878	Super-Scaffold_100058	1955388	1956141	8090.ENSORLP00000002439	general transcription factor II-I repeat domain-containing protein
gene24886	Super-Scaffold_100058	2298553	2299350	8010.XP_010893355.1	Belongs to the argonaute family
gene24887	Super-Scaffold_100060	54261	56817	10141.ENSCPOP00000003099	Heat shock transcription factor family member 5
gene24888	Super-Scaffold_100060	155517	160088	8496.XP_006267987.1	sequence-specific DNA binding
gene24891	Super-Scaffold_100060	579730	597244	7994.ENSAMXP00000012035	Belongs to the protein-tyrosine phosphatase family. Non-receptor class myotubularin subfamily
gene24892	Super-Scaffold_100060	597503	602965	7994.ENSAMXP00000015881	Belongs to the argonaute family
gene24895	Super-Scaffold_100060	736478	736989	31033.ENSTRUP00000007469	protein heterodimerization activity
gene24896	Super-Scaffold_100060	737604	738206	7955.ENSDARP00000098182	Histone H1-like
gene24900	Super-Scaffold_100060	1097727	1098113	8081.XP_008401837.1	Histone 2A
gene24901	Super-Scaffold_100060	1118258	1119118	7994.ENSAMXP00000004341	High density lipoprotein-binding protein a
gene24902	Super-Scaffold_100060	1148238	1148474	59463.ENSMLUP00000021100	hAT family C-terminal dimerisation region
gene24919	tig00006817	875	4542	7994.ENSAMXP00000022173	Son of sevenless homolog
gene24921	tig00006817	10269	23015	32507.XP_006798873.1	Rho guanyl-nucleotide exchange factor activity
gene24923	tig00006817	28669	33150	7994.ENSAMXP00000022171	Cornichon family AMPA receptor auxiliary protein 1
gene24924	tig00006817	31804	35668	7994.ENSAMXP00000022172	Cyclin-dependent kinase inhibitor 3
gene24925	tig00006817	37771	44536	7994.ENSAMXP00000022168	Lectin, galactoside-binding, soluble, 3
gene24927	tig00006342	9859	54105	7955.ENSDARP00000002180	acetoacetyl-CoA synthetase
gene24928	tig00006342	64405	67380	215358.XP_010730795.1	Bri3 binding protein
gene24929	tig00006342	68769	77399	144197.XP_008301019.1	RING finger protein 215
gene24930	tig00006342	78337	85341	7955.ENSDARP00000048858	Activating signal cointegrator 1 complex subunit
gene24938	Super-Scaffold_100074	123803	124600	8010.XP_010893355.1	Belongs to the argonaute family
gene24944	Super-Scaffold_100074	298565	301746	-	-
gene24945	Super-Scaffold_100074	344176	344803	69293.ENSGACP00000013543	Succinate receptor
gene24949	tig00163742	41528	70169	7955.ENSDARP00000093748	Belongs to the tumor necrosis factor family
gene24950	tig00163742	75524	78578	7994.ENSAMXP00000007825	Ligand for members of the frizzled family of seven transmembrane receptors
gene24951	tig00163742	79977	82570	7994.ENSAMXP00000007809	Immunoglobulin (CD79A) binding protein 1
gene24952	tig00163742	82687	91577	7955.ENSDARP00000088441	-
gene24958	tig00006687	85655	94260	9767.XP_007170507.1	Fibrillin-1 Structural component of the 10-12 nm diameter microfibrils of the extracellular matrix, which conveys both structural and regulatory properties to load-bearing connective tissues. Fibrillin-1-containing microfibrils provide long-term force bearing structural support. In tissues such as the lung, blood vessels and skin, microfibrils form the periphery of the elastic fiber, acting as a …
gene24966	tig00163743	5858	8906	7994.ENSAMXP00000007825	Ligand for members of the frizzled family of seven transmembrane receptors
gene24967	tig00163743	10310	12956	7994.ENSAMXP00000007809	Immunoglobulin (CD79A) binding protein 1
gene24968	tig00163743	13188	14090	-	-
gene24969	tig00163743	19497	21920	7955.ENSDARP00000088441	-
gene24973	tig00006849	698	9623	7955.ENSDARP00000002234	Key enzyme for ketone body catabolism. Transfers the CoA moiety from succinate to acetoacetate. Formation of the enzyme-CoA intermediate proceeds via an unstable anhydride species formed between the carboxylate groups of the enzyme and substrate
gene24974	tig00006849	10747	18497	7994.ENSAMXP00000006102	Phosphatidylinositol-specific phospholipase C, X domain containing 3
gene24977	tig00006849	68922	70046	7955.ENSDARP00000121666	5-hydroxytryptamine (serotonin) receptor 1A a
gene24978	tig00005203	156971	159038	7994.ENSAMXP00000015881	Belongs to the argonaute family
gene24982	tig00163726	43345	43581	59463.ENSMLUP00000021100	hAT family C-terminal dimerisation region
gene24988	tig00007213	38156	76693	8010.XP_010890628.1	Latent transforming growth factor beta binding protein 1
gene24991	tig00064088	50499	51261	144197.XP_008288204.1	Succinate receptor
gene25001	tig00006545	20758	21441	7994.ENSAMXP00000003260	Hairy and enhancer of split related-7
gene25002	tig00006545	32920	36235	7994.ENSAMXP00000003277	Hairy-related 11
gene25004	tig00006928	2	10311	7955.ENSDARP00000117105	Oncostatin M receptor
gene25010	tig00163725	43776	44184	48698.ENSPFOP00000011978	General transcription factor II-I repeat domain-containing protein
gene25013	Super-Scaffold_197	478461	498090	13616.ENSMODP00000020210	-
gene25014	tig00006292	10625	10861	59463.ENSMLUP00000021100	hAT family C-terminal dimerisation region
gene25016	tig00006292	55160	55342	-	-
gene25027	tig00163705	49286	49462	106582.XP_004562314.1	Cadherin repeats.
gene25035	tig00004908	10310	10546	59463.ENSMLUP00000021100	hAT family C-terminal dimerisation region

## Sheet: Table S11
Table S11. Annotation of 606 blue catfish-specific genes compared with channel catfish
query	Chr	Star	End	seed_ortholog	Description
gene00001	IfuChr02	35015	43105	7955.ENSDARP00000021768	ligase 1
gene00003	IfuChr02	51523	52842	8010.XP_010881154.1	NADH dehydrogenase (ubiquinone) 1 alpha subcomplex, assembly factor 4
gene00005	IfuChr02	56319	65456	8010.XP_010881155.1	Dermatan sulfate epimerase
gene00007	IfuChr02	72236	106383	215358.XP_010745937.1	5'-nucleotidase domain containing 1
gene00008	IfuChr02	109038	116847	8010.XP_010881160.1	Fyn-related kinase
gene00062	IfuChr02	1405230	1407895	176946.XP_007422098.1	Small leucine-rich protein 1
gene00071	IfuChr02	1779545	1784791	7994.ENSAMXP00000007052	Tripartite motif containing 47
gene00135	IfuChr02	3603549	3604268	-	-
gene00136	IfuChr02	3607128	3611021	-	-
gene00171	IfuChr02	4960140	4960662	7029.ACYPI068299-PA	DNA-binding transcription factor activity, RNA polymerase II-specific
gene00184	IfuChr02	5263465	5263993	7029.ACYPI068299-PA	DNA-binding transcription factor activity, RNA polymerase II-specific
gene00335	IfuChr02	11517828	11525850	-	-
gene00465	IfuChr02	16398901	16400246	48698.ENSPFOP00000020233	DNA-binding transcription factor activity, RNA polymerase II-specific
gene00466	IfuChr02	16402601	16403443	8090.ENSORLP00000024486	Reverse transcriptase (RNA-dependent DNA polymerase)
gene00519	IfuChr02	18640132	18658461	7994.ENSAMXP00000002506	Methyltransferase like 22
gene00554	IfuChr02	20062594	20063850	-	-
gene00592	IfuChr02	21341857	21351319	69293.ENSGACP00000014925	Heme oxygenase
gene00620	IfuChr02	22647448	22679276	7955.ENSDARP00000018218	Endoplasmic reticulum to nucleus signaling 1
gene00685	IfuChr02	24997674	25000773	-	-
gene00869	IfuChr02	30168800	30176748	144197.XP_008293165.1	Coiled-coil domain containing 101
gene00906	IfuChr02	31166387	31168796	7955.ENSDARP00000056305	Tripartite motif containing 47
gene00943	IfuChr02	32299364	32304714	8010.XP_010863902.1	Pim proto-oncogene, serine threonine kinase,-related
gene00970	IfuChr02	33085180	33095917	7955.ENSDARP00000110039	DEXH (Asp-Glu-X-His) box polypeptide 58
gene01015	IfuChr02	34943574	34947259	7918.ENSLOCP00000004335	Pim proto-oncogene, serine threonine kinase,-related
gene01068	IfuChr02	36357284	36360538	7994.ENSAMXP00000005485	PSMC3 interacting protein
gene01069	IfuChr02	36362995	36371687	7994.ENSAMXP00000005467	Max-like protein X
gene01102	IfuChr02	37144083	37147552	-	-
gene01148	IfuChr02	38483197	38495182	8128.ENSONIP00000012327	SH3 and multiple ankyrin repeat domains
gene01203	IfuChr02	39546258	39547131	7994.ENSAMXP00000010668	GTP binding
gene01231	IfuChr03	174130	177611	7994.ENSAMXP00000021930	Specifically methylates the N1 position of guanosine-37 in various cytoplasmic and mitochondrial tRNAs. Methylation is not dependent on the nature of the nucleoside 5' of the target nucleoside. This is the first step in the biosynthesis of wybutosine (yW), a modified base adjacent to the anticodon of tRNAs and required for accurate decoding
gene01336	IfuChr03	3373186	3386362	8010.XP_010897221.1	Chromosome 10 open reading frame 54
gene01345	IfuChr03	3961765	3974781	8010.XP_010902329.1	MAM domain containing glycosylphosphatidylinositol anchor 1
gene01396	IfuChr03	6200407	6200899	7955.ENSDARP00000026847	Notch ligand involved in the mediation of Notch signaling
gene01438	IfuChr03	7852392	7852855	157072.XP_008863840.1	protein serine/threonine kinase activity
gene01488	IfuChr03	10848804	10880367	7955.ENSDARP00000045291	Sprouty-related, EVH1
gene01499	IfuChr03	11213792	11244858	7994.ENSAMXP00000015982	-
gene01558	IfuChr03	13704722	13705030	10116.ENSRNOP00000065673	-
gene01559	IfuChr03	13728649	13729014	7994.ENSAMXP00000015455	-
gene01561	IfuChr03	13804542	13810560	7994.ENSAMXP00000003163	Centrosomal protein
gene01564	IfuChr03	13963825	13989237	-	-
gene01570	IfuChr03	14142141	14142803	8010.XP_010877585.1	Acetyltransferase (GNAT) domain
gene01656	IfuChr03	16222654	16243169	-	-
gene01706	IfuChr03	17921547	17923823	6412.HelroP73702	aminopeptidase activity
gene01829	IfuChr03	21936979	22048186	-	-
gene01849	IfuChr03	22706583	22711222	7994.ENSAMXP00000004865	Calcium homeostasis modulator
gene01852	IfuChr03	22733269	22735029	7994.ENSAMXP00000004868	Calcium homeostasis modulator
gene01937	IfuChr03	25701394	25705504	7994.ENSAMXP00000021538	N-acetylneuraminic acid phosphatase
gene01938	IfuChr03	25743669	25744385	7994.ENSAMXP00000018091	Removes the N-terminal methionine from nascent proteins. The N-terminal methionine is often cleaved when the second residue in the primary sequence is small and uncharged (Met-Ala-, Cys, Gly, Pro, Ser, Thr, or Val)
gene02069	IfuChr03	29595908	29601414	7955.ENSDARP00000025704	AIG1 family
gene02187	IfuChr03	35950070	35956984	8083.ENSXMAP00000010195	Group XIIA
gene02188	IfuChr03	35958421	35964042	31033.ENSTRUP00000022859	Group XIIA
gene02194	IfuChr03	36410032	36414801	144197.XP_008277203.1	Na( ) H( ) exchange regulatory cofactor
gene02267	IfuChr13	724050	731143	303518.XP_005740780.1	Kelch-like
gene02277	IfuChr13	935733	937764	215358.XP_010739069.1	Kelch-like
gene02278	IfuChr13	962117	975312	7994.ENSAMXP00000007032	Neural cell adhesion molecule 2-like
gene02280	IfuChr13	1002833	1006068	303518.XP_005740780.1	Kelch-like
gene02343	IfuChr13	2219099	2224014	7994.ENSAMXP00000020980	ADP-ribosylarginine hydrolase
gene02344	IfuChr13	2225533	2229746	7994.ENSAMXP00000020980	ADP-ribosylarginine hydrolase
gene02434	IfuChr13	5342377	5349921	7994.ENSAMXP00000003219	Growth differentiation factor 2
gene02493	IfuChr13	8170537	8171175	10224.XP_002733932.1	aminopeptidase activity
gene02580	IfuChr13	11077572	11080258	-	-
gene02623	IfuChr13	11924972	11929477	7994.ENSAMXP00000008318	ATP synthase mitochondrial F1 complex assembly factor
gene02689	IfuChr13	12921440	12926303	7994.ENSAMXP00000008697	Calcium binding and coiled-coil domain 2
gene02856	IfuChr13	17424595	17448602	-	-
gene02859	IfuChr13	17558880	17559329	8010.XP_010867495.1	Belongs to the peptidase C14A family
gene02873	IfuChr13	19181415	19228249	7994.ENSAMXP00000012055	Belongs to the TRAFAC class myosin-kinesin ATPase superfamily. Kinesin family
gene02887	IfuChr13	19430871	19443538	7994.ENSAMXP00000011994	Tudor and KH
gene02920	IfuChr13	20540677	20558570	-	-
gene02934	IfuChr13	20925051	20955268	7955.ENSDARP00000127237	5-azacytidine induced gene 1
gene03043	IfuChr13	26975175	26983506	7955.ENSDARP00000050073	major facilitator superfamily
gene03070	IfuChr13	27879759	27880052	7668.SPU_013462-tr	protein ubiquitination
gene03087	IfuChr13	28214273	28214551	7668.SPU_013462-tr	protein ubiquitination
gene03119	IfuChr13	28725062	28725271	-	-
gene03142	IfuChr01	25586	26329	7994.ENSAMXP00000001008	Sterile alpha motif domain-containing protein 9-like
gene03153	IfuChr01	312042	338300	7994.ENSAMXP00000010923	phosphatase, non-receptor type 6
gene03180	IfuChr01	1160941	1164566	7918.ENSLOCP00000004335	Pim proto-oncogene, serine threonine kinase,-related
gene03236	IfuChr01	3045482	3050381	7994.ENSAMXP00000020057	Coenzyme A synthase
gene03306	IfuChr01	4068849	4069325	7668.SPU_015158-tr	transposition, RNA-mediated
gene03351	IfuChr01	5683515	5688249	8083.ENSXMAP00000001095	-
gene03357	IfuChr01	5969332	5970398	7994.ENSAMXP00000016401	Dynein heavy chain 5, axonemal-like
gene03435	IfuChr01	8266311	8269387	7918.ENSLOCP00000004335	Pim proto-oncogene, serine threonine kinase,-related
gene03439	IfuChr01	8478074	8479947	-	-
gene03472	IfuChr01	9374789	9417949	7994.ENSAMXP00000010403	Nuclear GTPase
gene03481	IfuChr01	9760470	9774820	7994.ENSAMXP00000016796	S100 calcium binding protein T
gene03499	IfuChr01	10306896	10310521	8010.XP_010899120.1	PILR alpha-associated neural
gene03507	IfuChr01	10496977	10518655	7955.ENSDARP00000075535	Si dkeyp-77h1.4
gene03526	IfuChr01	11075657	11080728	-	-
gene03605	IfuChr01	12823558	12825241	-	-
gene03634	IfuChr01	13561371	13566391	7918.ENSLOCP00000006712	Tubulin/FtsZ family, GTPase domain
gene03681	IfuChr01	14734682	14738911	7994.ENSAMXP00000000618	Sorting nexin 10b
gene03698	IfuChr01	15181312	15191594	-	-
gene03706	IfuChr01	15302867	15309383	8010.XP_010872042.1	Si dkey-81h8.1
gene03832	IfuChr01	18550841	18551293	-	-
gene03854	IfuChr01	19141284	19142877	7994.ENSAMXP00000000117	Acid phosphatase
gene03877	IfuChr01	19747255	19754418	7918.ENSLOCP00000004335	Pim proto-oncogene, serine threonine kinase,-related
gene03890	IfuChr01	19958223	19958522	8090.ENSORLP00000016738	Transposase
gene03912	IfuChr01	20986741	20995707	7994.ENSAMXP00000001753	Inositol polyphosphate-5-phosphatase B
gene03920	IfuChr01	21594757	21596907	7994.ENSAMXP00000001831	PLAC8 family
gene04037	IfuChr01	25605856	25609389	-	-
gene04057	IfuChr01	26619951	26628494	7955.ENSDARP00000116604	Selenium binding protein 1
gene04119	IfuChr01	29424158	29424586	936053.I1CTD7	-
gene04126	IfuChr01	29829265	29895765	303518.XP_005729094.1	Piezo-type mechanosensitive ion channel component
gene04127	IfuChr01	29959669	29968828	8010.XP_010894963.1	Piezo-type mechanosensitive ion channel component
gene04142	IfuChr01	31021901	31081049	7918.ENSLOCP00000014329	LYR motif containing 4
gene04210	IfuChr01	35892775	35921733	7918.ENSLOCP00000009649	guanine nucleotide exchange factor
gene04273	IfuChr01	38565892	38591850	215358.XP_010731383.1	Ankyrin repeat and fibronectin type-III domain-containing protein 1-like
gene04284	IfuChr01	39094749	39096562	-	-
gene04482	IfuChr09	7336918	7343234	-	-
gene04608	IfuChr09	12503617	12504448	8081.XP_008404066.1	Reverse transcriptase (RNA-dependent DNA polymerase)
gene04701	IfuChr09	15368374	15372651	-	-
gene04721	IfuChr09	15763875	15764359	244447.XP_008309229.1	Removes the N-terminal methionine from nascent proteins. The N-terminal methionine is often cleaved when the second residue in the primary sequence is small and uncharged (Met-Ala-, Cys, Gly, Pro, Ser, Thr, or Val)
gene04738	IfuChr09	16458687	16462229	7918.ENSLOCP00000004335	Pim proto-oncogene, serine threonine kinase,-related
gene04739	IfuChr09	16483836	16488562	7918.ENSLOCP00000004335	Pim proto-oncogene, serine threonine kinase,-related
gene04754	IfuChr09	16980900	16981520	7897.ENSLACP00000004485	K02A2.6-like
gene04805	IfuChr09	18332689	18337652	7955.ENSDARP00000110664	Pancreatic secretory granule membrane major glycoprotein GP2-like
gene04820	IfuChr09	18602417	18606708	7994.ENSAMXP00000000668	homolog subfamily C member
gene04837	IfuChr09	18772691	18775801	7994.ENSAMXP00000000881	Si ch73-340m8.2
gene04903	IfuChr09	20819347	20819502	8010.XP_010883761.1	Pim proto-oncogene, serine threonine kinase,-related
gene04921	IfuChr09	21293266	21294940	-	-
gene05109	IfuChr09	27515149	27532017	7994.ENSAMXP00000011548	Receptor accessory protein
gene05128	IfuChr09	28107977	28110736	7955.ENSDARP00000119529	Selenoprotein N, 1
gene05156	IfuChr09	28961196	28961822	7994.ENSAMXP00000026548	Reverse transcriptase (RNA-dependent DNA polymerase)
gene05158	IfuChr09	28983180	28983797	8090.ENSORLP00000014197	Endonuclease/Exonuclease/phosphatase family
gene05171	IfuChr09	29295092	29298604	-	-
gene05223	IfuChr09	31229371	31243853	7955.ENSDARP00000001051	Solute carrier family 8 (sodium calcium exchanger), member
gene05253	IfuChr16	266690	272187	7955.ENSDARP00000110352	BPTI/Kunitz family of serine protease inhibitors.
gene05254	IfuChr16	275134	277417	7994.ENSAMXP00000019891	Nucleoredoxin-like 2
gene05297	IfuChr16	1691232	1693345	-	-
gene05330	IfuChr16	2697035	2704788	7994.ENSAMXP00000006607	SAM domain, SH3 domain and nuclear localisation signals
gene05373	IfuChr16	3972517	3973089	215358.XP_010752536.1	Protocadherin
gene05374	IfuChr16	3976525	3977097	215358.XP_010752536.1	Protocadherin
gene05417	IfuChr16	5108046	5112945	7955.ENSDARP00000116571	Potassium channel tetramerisation domain containing 7
gene05573	IfuChr16	9910348	9910779	144197.XP_008304982.1	piggyBac transposable element-derived protein 4-like
gene05638	IfuChr16	12484219	12486423	-	-
gene05668	IfuChr16	13567827	13572045	7994.ENSAMXP00000012006	deacylase 2
gene05670	IfuChr16	13598173	13599446	7994.ENSAMXP00000011947	caseinolytic peptidase B
gene05671	IfuChr16	13617943	13620535	7994.ENSAMXP00000012006	deacylase 2
gene05692	IfuChr16	15230828	15244405	7994.ENSAMXP00000011608	large homolog
gene05693	IfuChr16	15306009	15355019	7994.ENSAMXP00000011608	large homolog
gene05695	IfuChr16	15360971	15362220	-	-
gene05696	IfuChr16	15362449	15363879	7994.ENSAMXP00000026143	CREB ATF bZIP transcription
gene05698	IfuChr16	15386994	15392014	-	-
gene05713	IfuChr16	15813863	15814159	7230.FBpp0165227	Protein of unknown function (DUF 659)
gene05754	IfuChr16	17476177	17481324	7918.ENSLOCP00000004335	Pim proto-oncogene, serine threonine kinase,-related
gene05880	IfuChr16	21898521	21907402	8010.XP_010879647.1	R3H domain and coiled-coil containing 1
gene05946	IfuChr16	23742273	23746156	7955.ENSDARP00000057512	Spindle and kinetochore associated complex subunit 1
gene05947	IfuChr16	23748623	23757202	7955.ENSDARP00000115161	Solute carrier family 2 (facilitated glucose transporter), member
gene05953	IfuChr16	23975810	23981511	7994.ENSAMXP00000017829	Tyrosine 3-monooxygenase tryptophan 5-monooxygenase activation protein, eta polypeptide
gene05970	IfuChr16	24489985	24490467	-	-
gene05972	IfuChr16	24621890	24622509	-	-
gene05973	IfuChr16	24744650	24744886	-	-
gene05976	IfuChr16	25093155	25094420	-	-
gene05979	IfuChr16	25149944	25155645	-	-
gene05984	IfuChr16	25285151	25286515	-	-
gene05986	IfuChr16	25528624	25535169	7955.ENSDARP00000113032	Si ch211-127i16.2
gene06012	IfuChr16	26299066	26308812	7955.ENSDARP00000038222	SH2 domain containing 3Ca
gene06021	IfuChr16	26622393	26622875	-	-
gene06022	IfuChr16	26754680	26755683	-	-
gene06023	IfuChr16	26876390	26876626	-	-
gene06026	IfuChr16	27227280	27228176	-	-
gene06033	IfuChr16	27420500	27421720	-	-
gene06035	IfuChr16	27663960	27670516	7918.ENSLOCP00000019853	Si ch211-127i16.2
gene06061	IfuChr16	28427179	28436886	7955.ENSDARP00000038222	SH2 domain containing 3Ca
gene06090	IfuChr16	29058029	29058673	7955.ENSDARP00000012936	ADAM metallopeptidase with thrombospondin type 1 motif, 6
gene06162	IfuChr18	1109553	1113176	-	-
gene06184	IfuChr18	1544278	1546849	7955.ENSDARP00000065778	Stimulates the secretion of gonadotropins
gene06255	IfuChr18	3713183	3717715	8010.XP_010875946.1	Voltage-sensitive calcium channels (VSCC) mediate the entry of calcium ions into excitable cells and are also involved in a variety of calcium-dependent processes, including muscle contraction, hormone or neurotransmitter release, gene expression, cell motility, cell division and cell death. The isoform alpha-1B gives rise to N-type calcium currents. N-type calcium channels belong to the 'high-vo…
gene06409	IfuChr18	9274193	9277691	-	-
gene06417	IfuChr18	9445670	9449350	69319.XP_008554334.1	Extension to Ser/Thr-type protein kinases
gene06429	IfuChr18	9667369	9680105	7994.ENSAMXP00000008477	Pterin-4 alpha-carbinolamine dehydratase dimerization cofactor of hepatocyte nuclear factor 1 alpha (TCF1) 2
gene06484	IfuChr18	12298485	12299140	7070.TC016220-PA	Removes the N-terminal methionine from nascent proteins. The N-terminal methionine is often cleaved when the second residue in the primary sequence is small and uncharged (Met-Ala-, Cys, Gly, Pro, Ser, Thr, or Val)
gene06571	IfuChr18	14734884	14741380	7994.ENSAMXP00000006056	RAB38c, member of RAS oncogene family
gene06577	IfuChr18	14825870	14833289	7994.ENSAMXP00000006091	Transient receptor potential cation channel, subfamily C, member
gene06589	IfuChr18	15138322	15150951	7994.ENSAMXP00000006154	Calcitonin gene-related peptide-receptor component protein
gene06727	IfuChr18	19158361	19165139	-	-
gene06791	IfuChr18	21185384	21187634	144197.XP_008302136.1	-
gene06811	IfuChr18	21654541	21655845	-	-
gene06945	IfuChr18	24882072	24886408	7994.ENSAMXP00000020678	Endonuclease, polyU-specific 2
gene07053	IfuChr06	3269447	3341200	-	-
gene07059	IfuChr06	3635325	3635987	144197.XP_008304982.1	piggyBac transposable element-derived protein 4-like
gene07071	IfuChr06	4434032	4542354	7955.ENSDARP00000059445	zinc finger protein
gene07100	IfuChr06	6091181	6092535	9478.XP_008052905.1	Ankyrin repeat and SOCS box containing 18
gene07104	IfuChr06	6265293	6266216	6412.HelroP73702	aminopeptidase activity
gene07155	IfuChr06	8517357	8518191	-	-
gene07183	IfuChr06	10099386	10105239	32507.XP_006783109.1	Filamin B
gene07188	IfuChr06	10331909	10334664	-	-
gene07263	IfuChr06	14525858	14533420	-	-
gene07353	IfuChr06	17972178	17977563	7994.ENSAMXP00000002476	G protein-coupled receptor 161
gene07395	IfuChr06	19129081	19131341	244447.XP_008326211.1	-
gene07423	IfuChr06	20234881	20239665	7994.ENSAMXP00000011693	Cytochrome b reductase 1
gene07577	IfuChr06	25371381	25375380	7994.ENSAMXP00000006266	Cytochrome P450, family 27, subfamily A, polypeptide
gene07597	IfuChr06	26284977	26319467	-	-
gene07738	IfuChr06	31169970	31325642	-	-
gene07753	IfuChr06	31609821	31626117	-	-
gene07760	IfuChr06	31788669	31789391	7994.ENSAMXP00000026772	transcription factor 1
gene07867	IfuChr05	166590	175789	7994.ENSAMXP00000005806	HNF1 homeobox a
gene07868	IfuChr05	177344	179024	7955.ENSDARP00000113972	-
gene07899	IfuChr05	819321	825683	-	-
gene07957	IfuChr05	2282733	2291205	-	-
gene08019	IfuChr05	4042332	4068686	215358.XP_010744399.1	CGMP-dependent protein kinase
gene08047	IfuChr05	4827328	4830888	7955.ENSDARP00000040803	PRA1 domain family, member 2
gene08153	IfuChr05	7647262	7652926	8010.XP_010873972.1	Wiskott Aldrich syndrome homology region 2
gene08238	IfuChr05	11590152	11592197	8049.ENSGMOP00000017515	NADH dehydrogenase ubiquinone 1 alpha subcomplex
gene08278	IfuChr05	14348451	14352429	7029.ACYPI23413-PA	nuclease activity
gene08286	IfuChr05	15299633	15302839	7070.TC016220-PA	Removes the N-terminal methionine from nascent proteins. The N-terminal methionine is often cleaved when the second residue in the primary sequence is small and uncharged (Met-Ala-, Cys, Gly, Pro, Ser, Thr, or Val)
gene08387	IfuChr05	19219380	19219795	7994.ENSAMXP00000018899	Crooked neck pre-mRNA splicing factor-like 1 (Drosophila)
gene08389	IfuChr05	19323666	19324103	7994.ENSAMXP00000018899	Crooked neck pre-mRNA splicing factor-like 1 (Drosophila)
gene08392	IfuChr05	19326478	19326975	106582.XP_004561105.1	N(alpha)-acetyltransferase 20, NatB catalytic subunit
gene08396	IfuChr05	19516664	19526819	7994.ENSAMXP00000007621	Ligand dependent nuclear receptor interacting factor 1
gene08499	IfuChr05	21915389	21915694	7994.ENSAMXP00000018899	Crooked neck pre-mRNA splicing factor-like 1 (Drosophila)
gene08599	IfuChr05	25743438	25743689	8083.ENSXMAP00000019927	Ribonuclease H protein
gene08607	IfuChr05	26076664	26077215	3702.AT3G13210.1	crooked neck protein
gene08647	IfuChr05	26759090	26783764	7955.ENSDARP00000013442	Phosphodiesterase 4D
gene08695	IfuChr05	28498549	28511018	7955.ENSDARP00000107580	PQ loop repeat containing 2
gene08730	IfuChr05	29991171	29996734	7955.ENSDARP00000016098	Plexin B3
gene08746	IfuChr05	30432624	30443646	7994.ENSAMXP00000017582	Cyclin-dependent kinase 20
gene08824	IfuChr05	32417215	32419630	7994.ENSAMXP00000005273	Immunoglobulin like
gene08825	IfuChr05	32423575	32427547	7994.ENSAMXP00000005273	Immunoglobulin like
gene08866	IfuChr05	33739909	33761570	8010.XP_010889422.1	antigen 17
gene08871	IfuChr05	34037131	34073685	7994.ENSAMXP00000014479	Protein kinase C, zeta
gene08880	IfuChr14	21757	22506	7955.ENSDARP00000104790	Zinc knuckle
gene08881	IfuChr14	22637	22984	7955.ENSDARP00000104790	Zinc knuckle
gene08883	IfuChr14	62565	68166	7994.ENSAMXP00000016006	TBC1 domain family member
gene08884	IfuChr14	103778	104224	7955.ENSDARP00000104790	Zinc knuckle
gene08886	IfuChr14	129754	130845	7955.ENSDARP00000104790	Zinc knuckle
gene08887	IfuChr14	144265	145464	7955.ENSDARP00000104790	Zinc knuckle
gene08888	IfuChr14	2509665	2510756	7955.ENSDARP00000104790	Zinc knuckle
gene08890	IfuChr14	2518772	2519644	7955.ENSDARP00000104790	Zinc knuckle
gene08892	IfuChr14	2524558	2525685	7955.ENSDARP00000104790	Zinc knuckle
gene08893	IfuChr14	2530501	2531295	7955.ENSDARP00000104790	Zinc knuckle
gene08894	IfuChr14	2565228	2565890	7955.ENSDARP00000104790	Zinc knuckle
gene08967	IfuChr14	4418959	4429192	7994.ENSAMXP00000013813	Phosphatidylserine synthase 2
gene08973	IfuChr14	4471369	4478264	7955.ENSDARP00000013402	Occurs in almost all aerobically respiring organisms and serves to protect cells from the toxic effects of hydrogen peroxide
gene08976	IfuChr14	4647064	4647966	7955.ENSDARP00000064978	protein serine/threonine kinase activity
gene08990	IfuChr14	5421844	5422224	-	-
gene09010	IfuChr14	5985563	5986936	7994.ENSAMXP00000016185	Von Willebrand factor A
gene09114	IfuChr14	10739809	10740324	7994.ENSAMXP00000025560	Cadherin cytoplasmic C-terminal
gene09115	IfuChr14	10743261	10743776	7994.ENSAMXP00000025560	Cadherin cytoplasmic C-terminal
gene09226	IfuChr14	15361782	15362078	-	-
gene09442	IfuChr14	21032570	21034515	215358.XP_010751473.1	PCNA clamp associated factor
gene09453	IfuChr14	21517427	21524092	8010.XP_010881887.1	YY1 associated factor 2
gene09507	IfuChr14	23526879	23538384	7994.ENSAMXP00000019204	Mucin-2-like
gene09537	IfuChr14	24096879	24121398	7994.ENSAMXP00000017043	DEAF1 transcription factor
gene09596	IfuChr14	26178767	26182452	7955.ENSDARP00000078554	Chromosome 5 open reading frame 24
gene09612	IfuChr14	26662638	26665170	482537.XP_008584997.1	negative regulation of integrin-mediated signaling pathway
gene09624	IfuChr14	27488751	27489931	7994.ENSAMXP00000026007	LSM10, U7 small nuclear RNA associated
gene09627	IfuChr14	27556142	27610234	7955.ENSDARP00000106372	Microtubule-associated protein 7 domain containing 1b
gene09648	IfuChr14	28788080	28788397	6500.XP_005092354.1	Ribonuclease H protein
gene09716	IfuChr14	30509920	30510571	48698.ENSPFOP00000022770	Immunoglobulin V-Type
gene09725	IfuChr14	30629129	30629780	7918.ENSLOCP00000000124	Immunoglobulin V-Type
gene09727	IfuChr14	30676635	30677286	7918.ENSLOCP00000000124	Immunoglobulin V-Type
gene09730	IfuChr14	30706128	30706779	7918.ENSLOCP00000000124	Immunoglobulin V-Type
gene09733	IfuChr14	30741534	30742185	69293.ENSGACP00000024717	Immunoglobulin V-Type
gene09735	IfuChr14	30768044	30768695	69293.ENSGACP00000012541	Immunoglobulin kappa variable
gene09740	IfuChr14	30828652	30829303	69293.ENSGACP00000012541	Immunoglobulin kappa variable
gene09758	IfuChr14	31300424	31302212	-	-
gene09824	IfuChr15	2471971	2492600	8010.XP_010873612.1	Pleckstrin homology domain containing, family G (with RhoGef domain) member
gene09825	IfuChr15	2508932	2530507	7955.ENSDARP00000105764	Pleckstrin homology domain containing, family G (with RhoGef domain) member
gene09898	IfuChr15	4651872	4664031	215358.XP_010741248.1	Heterogeneous nuclear ribonucleoprotein
gene10054	IfuChr15	8007748	8010337	8081.XP_008401877.1	SET (Su(var)3-9, Enhancer-of-zeste, Trithorax) domain
gene10170	IfuChr15	11033094	11042924	7955.ENSDARP00000015325	Eukaryotic translation initiation factor 4E
gene10201	IfuChr15	12460219	12460443	8049.ENSGMOP00000001686	ISXO2-like transposase domain
gene10231	IfuChr15	13732023	13748391	7955.ENSDARP00000110904	Belongs to the class I-like SAM-binding methyltransferase superfamily. C5-methyltransferase family
gene10261	IfuChr15	14499793	14555639	7994.ENSAMXP00000018541	Family with sequence similarity 19 (chemokine (C-C motif)-like), member A1
gene10289	IfuChr15	15188788	15205023	-	-
gene10312	IfuChr15	15652554	15662026	7994.ENSAMXP00000013197	Solute carrier family 35, member C2
gene10338	IfuChr15	16153558	16177335	7955.ENSDARP00000110542	Potassium voltage-gated channel, shaker-related subfamily, beta member 2
gene10508	IfuChr15	21849368	21867911	7994.ENSAMXP00000004495	High mobility group nucleosomal binding domain 3
gene10650	IfuChr15	26217983	26254034	7955.ENSDARP00000055098	UDP-Gal betaGlcNAc beta 1,4- galactosyltransferase, polypeptide 5
gene10679	IfuChr15	26970300	26979539	7918.ENSLOCP00000004335	Pim proto-oncogene, serine threonine kinase,-related
gene10685	IfuChr12	4536	4703	7029.ACYPI067064-PA	-
gene10686	IfuChr12	4891	6046	-	-
gene10694	IfuChr12	160056	161709	7739.XP_002590018.1	-
gene10699	IfuChr12	242412	244917	215358.XP_010744361.1	Dynein heavy chain 6
gene10701	IfuChr12	284791	286289	7994.ENSAMXP00000016006	TBC1 domain family member
gene10702	IfuChr12	293871	308186	8090.ENSORLP00000023480	zinc finger
gene10705	IfuChr12	380409	380927	7955.ENSDARP00000104790	Zinc knuckle
gene10722	IfuChr12	1115045	1124504	9606.ENSP00000485316	Long intergenic non-protein coding RNA 493
gene10763	IfuChr12	2942045	2986433	7955.ENSDARP00000008423	RAB22A, member RAS oncogene family
gene10821	IfuChr12	5331124	5345800	7994.ENSAMXP00000015783	75 kDa subunit
gene10859	IfuChr12	6671897	6672937	7994.ENSAMXP00000018091	Removes the N-terminal methionine from nascent proteins. The N-terminal methionine is often cleaved when the second residue in the primary sequence is small and uncharged (Met-Ala-, Cys, Gly, Pro, Ser, Thr, or Val)
gene10992	IfuChr12	10668485	10670025	7955.ENSDARP00000086780	Required for secretory cargo traffic from the endoplasmic reticulum to the Golgi apparatus and for normal transitional endoplasmic reticulum (tER) organization
gene10993	IfuChr12	10672065	10672565	7994.ENSAMXP00000010513	Pim proto-oncogene, serine threonine kinase,-related
gene11064	IfuChr12	12791983	12793733	7994.ENSAMXP00000009855	Immunoglobulin V-set domain
gene11089	IfuChr12	13244207	13248150	7994.ENSAMXP00000026233	Nuclear factor, interleukin 3 regulated, member
gene11101	IfuChr12	13382525	13385446	8010.XP_010871205.1	FGFR1OP N-terminal like
gene11104	IfuChr12	13433935	13438580	7955.ENSDARP00000126186	Si dkey-217d24.6
gene11106	IfuChr12	13461057	13466528	7994.ENSAMXP00000010373	Acid phosphatase
gene11114	IfuChr12	13774425	13780385	7994.ENSAMXP00000020595	Guanine nucleotide binding protein (G protein), beta polypeptide 3b
gene11147	IfuChr12	14712019	14712657	8128.ENSONIP00000026577	Endonuclease/Exonuclease/phosphatase family
gene11237	IfuChr12	17150080	17150769	8081.XP_008401406.1	transposition, RNA-mediated
gene11248	IfuChr12	17710572	17711477	7994.ENSAMXP00000026503	K02A2.6-like
gene11266	IfuChr12	18688929	18693913	8090.ENSORLP00000005705	zinc finger
gene11283	IfuChr12	19579297	19585088	7994.ENSAMXP00000011794	Leucine rich repeat containing 69
gene11358	IfuChr12	23224649	23232194	106582.XP_004549035.1	Plays a complex role in regulating the basal catalytic activity of the alpha subunit
gene11366	IfuChr12	23478057	23492704	7897.ENSLACP00000006931	multicellular organism development
gene11367	IfuChr12	23496686	23511179	7994.ENSAMXP00000013949	ATP binding
gene11454	IfuChr12	25818079	26231856	7994.ENSAMXP00000013949	ATP binding
gene11497	IfuChr12	27231485	27232405	-	-
gene11502	IfuChr12	27382134	27385704	-	-
gene11505	IfuChr12	27465433	27478079	7994.ENSAMXP00000008454	NLRP3 inflammasome complex assembly
gene11506	IfuChr12	27478443	27482363	-	-
gene11572	IfuChr12	29056229	29056752	-	-
gene11574	IfuChr12	29109680	29149441	7994.ENSAMXP00000013949	ATP binding
gene11610	IfuChr12	29764344	29774645	7955.ENSDARP00000101320	GTP binding
gene11612	IfuChr12	29778702	29784373	7955.ENSDARP00000101320	GTP binding
gene11615	IfuChr12	29826522	29827471	7994.ENSAMXP00000013110	AIG1 family
gene11623	IfuChr12	29971165	29971908	7994.ENSAMXP00000001362	AIG1 family
gene11624	IfuChr12	29978251	29983260	7955.ENSDARP00000059969	Interferon-induced very large GTPase 1-like
gene11627	IfuChr12	30156327	30157373	7994.ENSAMXP00000006361	Interferon-induced very large GTPase 1-like
gene11628	IfuChr12	30164092	30164991	7955.ENSDARP00000059969	Interferon-induced very large GTPase 1-like
gene11661	IfuChr17	1390955	1391218	7955.ENSDARP00000115540	-
gene11772	IfuChr17	5229089	5232399	7994.ENSAMXP00000007776	Calcium-activated chloride channel N terminal
gene11773	IfuChr17	5232903	5235528	7994.ENSAMXP00000007808	Calcium-activated chloride channel N terminal
gene12087	IfuChr17	14754704	14755267	7222.FBpp0153036	Removes the N-terminal methionine from nascent proteins. The N-terminal methionine is often cleaved when the second residue in the primary sequence is small and uncharged (Met-Ala-, Cys, Gly, Pro, Ser, Thr, or Val)
gene12121	IfuChr17	15302712	15303713	7994.ENSAMXP00000026272	receptor 171
gene12234	IfuChr17	18748866	18753364	7994.ENSAMXP00000026708	RING finger protein
gene12261	IfuChr17	19315779	19316150	8364.ENSXETP00000059195	Transposase
gene12314	IfuChr17	21368112	21374783	7994.ENSAMXP00000005889	Zinc finger protein
gene12443	IfuChr17	26315861	26316574	7955.ENSDARP00000106103	-
gene12446	IfuChr17	26333487	26334200	7955.ENSDARP00000106103	-
gene12466	IfuChr17	26693004	26693318	-	-
gene12467	IfuChr17	26694116	26696461	-	-
gene12492	IfuChr17	27297165	27307737	7994.ENSAMXP00000006353	Transmembrane protein 59
gene12533	IfuChr11	909824	1011263	-	-
gene12560	IfuChr11	1746649	1747047	7955.ENSDARP00000105752	-
gene12582	IfuChr11	2625215	2629547	7955.ENSDARP00000022305	Chromodomain helicase DNA binding protein 1-like
gene12614	IfuChr11	3452683	3457296	7955.ENSDARP00000129167	WH1 domain
gene12620	IfuChr11	3604397	3609072	9361.ENSDNOP00000025763	positive regulation of cardioblast proliferation
gene12625	IfuChr11	3736745	3739595	9361.ENSDNOP00000025763	positive regulation of cardioblast proliferation
gene12630	IfuChr11	3805582	3805821	7955.ENSDARP00000121155	Pim proto-oncogene, serine threonine kinase,-related
gene12640	IfuChr11	3945310	3947037	7994.ENSAMXP00000013846	response to salt stress
gene12665	IfuChr11	5619790	5627337	7955.ENSDARP00000065100	Leucine-rich repeats, typical (most populated) subfamily
gene12667	IfuChr11	5829528	5836880	-	-
gene12780	IfuChr11	11407138	11417541	7955.ENSDARP00000115391	Belongs to the TRAFAC class myosin-kinesin ATPase superfamily. Myosin family
gene12913	IfuChr11	18040062	18040295	106582.XP_004547651.1	solute carrier family 12
gene12973	IfuChr11	20769086	20792737	7994.ENSAMXP00000017118	Immunoglobulin-like and fibronectin type III
gene13000	IfuChr11	21977407	21978614	7955.ENSDARP00000128650	-
gene13059	IfuChr11	23824136	23825377	-	-
gene13112	IfuChr11	25074414	25075031	7994.ENSAMXP00000002301	H1 histone family, member X
gene13190	IfuChr11	28236433	28236708	121225.PHUM256770-PA	Removes the N-terminal methionine from nascent proteins. The N-terminal methionine is often cleaved when the second residue in the primary sequence is small and uncharged (Met-Ala-, Cys, Gly, Pro, Ser, Thr, or Val)
gene13203	IfuChr21	137642	139650	7994.ENSAMXP00000025435	Leiomodin 1 (smooth muscle)
gene13206	IfuChr21	294629	302947	13735.ENSPSIP00000001576	Domain of unknown function (DUF4371)
gene13214	IfuChr21	560373	560744	244447.XP_008309229.1	Removes the N-terminal methionine from nascent proteins. The N-terminal methionine is often cleaved when the second residue in the primary sequence is small and uncharged (Met-Ala-, Cys, Gly, Pro, Ser, Thr, or Val)
gene13328	IfuChr21	5221864	5231790	106582.XP_004548912.1	LSM3 homolog, U6 small nuclear RNA
gene13347	IfuChr21	7321027	7327171	7994.ENSAMXP00000004183	Telomeric repeat-binding factor 2-interacting protein
gene13392	IfuChr21	8176814	8186634	7994.ENSAMXP00000005016	Chromosome 1 open reading frame 158
gene13429	IfuChr21	9673337	9679148	7918.ENSLOCP00000004335	Pim proto-oncogene, serine threonine kinase,-related
gene13694	IfuChr21	18676750	18851822	8010.XP_010880103.1	Family with sequence similarity 19 (chemokine (C-C motif)-like), member A1
gene13741	IfuChr21	20057028	20063991	-	-
gene13802	IfuChr21	21536469	21536930	8090.ENSORLP00000014197	Endonuclease/Exonuclease/phosphatase family
gene13865	IfuChr08	1134432	1243397	8010.XP_010882306.1	Neurotrophic tyrosine kinase, receptor, type
gene13876	IfuChr08	1569810	1573602	7994.ENSAMXP00000007810	Transmembrane emp24 domain-containing protein 11-like
gene13909	IfuChr08	2116500	2119712	-	-
gene13912	IfuChr08	2169114	2208423	7955.ENSDARP00000027892	Casein kinase 1, alpha 1
gene13917	IfuChr08	2259801	2262295	215358.XP_010734490.1	gamete generation
gene13926	IfuChr08	2387932	2402540	7918.ENSLOCP00000017954	Teneurin transmembrane protein 1
gene14014	IfuChr08	5698543	5707315	8496.XP_006265229.1	DNA polymerase type B, organellar and viral
gene14018	IfuChr08	5947860	5975263	-	-
gene14022	IfuChr08	6139386	6139661	8081.XP_008401406.1	transposition, RNA-mediated
gene14023	IfuChr08	6139870	6140244	8081.XP_008401406.1	transposition, RNA-mediated
gene14037	IfuChr08	6467524	6471687	7994.ENSAMXP00000001231	Ribonuclease H2, subunit C
gene14086	IfuChr08	8125720	8136012	-	-
gene14088	IfuChr08	8155044	8176644	7994.ENSAMXP00000000193	large homolog 3
gene14096	IfuChr08	8433510	8443634	59538.XP_005971816.1	structural constituent of cytoskeleton
gene14257	IfuChr08	14627019	14640202	7994.ENSAMXP00000011250	Lectin, mannose-binding 2
gene14268	IfuChr08	14862788	14865363	-	-
gene14382	IfuChr08	17812180	17834292	7994.ENSAMXP00000001449	Troponin
gene14723	IfuChr08	31173663	31175568	-	-
gene14726	IfuChr08	32021591	32022078	7955.ENSDARP00000103963	-
gene14734	IfuChr22	288522	319850	144197.XP_008280385.1	Autism susceptibility gene 2 protein-like
gene14841	IfuChr22	4416644	4418688	7994.ENSAMXP00000001260	Interleukin-17
gene15022	IfuChr22	10621274	10630692	7955.ENSDARP00000068382	Zgc 114041
gene15102	IfuChr22	12958523	12967361	-	-
gene15142	IfuChr22	14350542	14351540	-	-
gene15145	IfuChr22	14550621	14552398	7994.ENSAMXP00000008771	Belongs to the glycosyl hydrolase 31 family
gene15147	IfuChr22	14589234	14590089	7994.ENSAMXP00000008771	Belongs to the glycosyl hydrolase 31 family
gene15288	IfuChr22	18738625	18745216	7955.ENSDARP00000014124	Dihydrofolate reductase
gene15290	IfuChr22	18756420	18756641	7955.ENSDARP00000123592	Pim proto-oncogene, serine threonine kinase,-related
gene15295	IfuChr22	18830586	18831272	7897.ENSLACP00000015731	Endonuclease/Exonuclease/phosphatase family
gene15309	IfuChr22	19174280	19174753	7955.ENSDARP00000112153	ISG15 ubiquitin-like modifier
gene15310	IfuChr22	19177966	19184887	7955.ENSDARP00000112153	ISG15 ubiquitin-like modifier
gene15317	IfuChr22	19294368	19298288	7994.ENSAMXP00000012479	Major histocompatibility complex class I-related gene protein-like
gene15318	IfuChr22	19301732	19302555	7994.ENSAMXP00000012496	Major histocompatibility complex class I-related gene protein-like
gene15362	IfuChr22	20334582	20347355	-	-
gene15364	IfuChr22	20396944	20400277	-	-
gene15388	IfuChr04	20472	20714	-	-
gene15403	IfuChr04	517888	520889	7994.ENSAMXP00000026517	pyruvate dehydrogenase phosphatase isoenzyme 2
gene15469	IfuChr04	3019841	3034122	7994.ENSAMXP00000003586	Differentially expressed in FDCP 8 homolog
gene15631	IfuChr04	10080996	10081979	118797.XP_007463855.1	Methionine aminopeptidase
gene15635	IfuChr04	10198486	10200821	7994.ENSAMXP00000020519	Removes the formyl group from the N-terminal Met of newly synthesized proteins
gene15663	IfuChr04	10764444	10780178	7918.ENSLOCP00000018805	ubiquitin-conjugating enzyme
gene15750	IfuChr04	13665107	13666245	-	-
gene15790	IfuChr04	14587022	14597630	7994.ENSAMXP00000021228	HYDIN, axonemal central pair apparatus protein
gene15794	IfuChr04	14684550	14691938	7994.ENSAMXP00000021228	HYDIN, axonemal central pair apparatus protein
gene15804	IfuChr04	15087011	15104801	7994.ENSAMXP00000021133	Nuclear transport factor 2
gene15809	IfuChr04	15327367	15335002	7955.ENSDARP00000073595	CCCTC-binding factor (zinc finger protein)
gene15841	IfuChr04	18098402	18098854	-	-
gene15854	IfuChr04	19199875	19200246	7918.ENSLOCP00000015024	Removes the N-terminal methionine from nascent proteins. The N-terminal methionine is often cleaved when the second residue in the primary sequence is small and uncharged (Met-Ala-, Cys, Gly, Pro, Ser, Thr, or Val)
gene15856	IfuChr04	19559157	19559729	7994.ENSAMXP00000004331	V-raf murine sarcoma 3611 viral oncogene homolog
gene15875	IfuChr04	21077381	21078277	106582.XP_004574713.1	protein dimerization activity
gene15888	IfuChr04	21831178	21841266	8496.XP_006265229.1	DNA polymerase type B, organellar and viral
gene15890	IfuChr04	22165385	22217702	32507.XP_006796717.1	Poliovirus receptor-related
gene15914	IfuChr04	23345746	23352558	8083.ENSXMAP00000001095	-
gene15919	IfuChr04	23464478	23472653	7955.ENSDARP00000009817	Biliverdin reductase B (flavin reductase (NADPH))
gene15938	IfuChr04	24758040	24758590	-	-
gene15940	IfuChr04	24969741	24970742	8364.ENSXETP00000062647	Reverse transcriptase (RNA-dependent DNA polymerase)
gene15941	IfuChr04	25095247	25095947	-	-
gene15947	IfuChr04	26249132	26249401	8128.ENSONIP00000002271	sterile alpha motif
gene15970	IfuChr04	27199578	27206117	7994.ENSAMXP00000001009	TBC LysM-associated domain containing 1
gene15977	IfuChr04	27451028	27452413	6412.HelroP73702	aminopeptidase activity
gene16004	IfuChr04	29236520	29236846	7029.ACYPI086007-PA	hAT family C-terminal dimerisation region
gene16134	IfuChr04	33658746	33681555	7994.ENSAMXP00000011143	Ventricular zone expressed PH domain protein
gene16135	IfuChr04	33688873	33717692	7994.ENSAMXP00000011143	Ventricular zone expressed PH domain protein
gene16257	IfuChr25	944023	956319	7955.ENSDARP00000118281	FIP1 like 1a (S. cerevisiae)
gene16328	IfuChr25	2934871	2937289	7994.ENSAMXP00000001362	AIG1 family
gene16330	IfuChr25	2952695	2955346	7994.ENSAMXP00000001362	AIG1 family
gene16334	IfuChr25	3032164	3033108	7955.ENSDARP00000077236	Interferon-induced very large GTPase 1-like
gene16345	IfuChr25	3736292	3739601	7994.ENSAMXP00000025238	Retinal degeneration 3
gene16352	IfuChr25	3951154	3956799	7994.ENSAMXP00000025231	T-cell activation RhoGTPase activating protein
gene16491	IfuChr25	8870598	8875751	7994.ENSAMXP00000015797	Macrophage-expressed gene 1
gene16508	IfuChr25	9650531	9655355	7994.ENSAMXP00000002477	Thyroid hormone-binding protein. Probably transports thyroxine from the bloodstream to the brain
gene16535	IfuChr25	10774098	10798944	7994.ENSAMXP00000013712	OMA1 zinc metallopeptidase
gene16598	IfuChr25	12356194	12398158	7955.ENSDARP00000118281	FIP1 like 1a (S. cerevisiae)
gene16601	IfuChr25	12576677	12582322	-	-
gene16604	IfuChr25	12639544	12648386	7994.ENSAMXP00000002645	Sarcoglycan, beta (dystrophin-associated glycoprotein)
gene16631	IfuChr25	13325661	13334281	-	-
gene16718	IfuChr25	16436419	16436577	9785.ENSLAFP00000012431	Cardiac phospholamban
gene16733	IfuChr25	16905289	16906384	7994.ENSAMXP00000018408	Tubulin tyrosine ligase-like family, member 2
gene16806	IfuChr25	19131218	19134298	7955.ENSDARP00000124247	Cytochrome oxidase c subunit VIII
gene16843	IfuChr25	20115172	20119593	-	-
gene16889	IfuChr26	175246	178851	7955.ENSDARP00000114547	Possible membrane-associated motif in LPS-induced tumor necrosis factor alpha factor (LITAF), also known as PIG7, and other animal proteins.
gene16945	IfuChr26	1207542	1208229	7955.ENSDARP00000121495	Interferon-induced protein 44-like
gene16948	IfuChr26	1241060	1249715	7955.ENSDARP00000121495	Interferon-induced protein 44-like
gene16953	IfuChr26	1307938	1308757	7955.ENSDARP00000117665	Interferon-induced protein 44-like
gene16957	IfuChr26	1339730	1353363	7955.ENSDARP00000022947	Interferon-induced protein 44-like
gene16965	IfuChr26	1633236	1634142	7994.ENSAMXP00000015713	Par-3 family cell polarity regulator beta
gene17021	IfuChr26	3213891	3221297	-	-
gene17030	IfuChr26	4556060	4556392	8083.ENSXMAP00000001095	-
gene17358	IfuChr26	16381214	16387669	7994.ENSAMXP00000000483	ATPase required for the post-translational delivery of tail-anchored (TA) proteins to the endoplasmic reticulum. Recognizes and selectively binds the transmembrane domain of TA proteins in the cytosol. This complex then targets to the endoplasmic reticulum by membrane-bound receptors, where the tail- anchored protein is released for insertion. This process is regulated by ATP binding and hydrolys…
gene17529	IfuChr26	19196249	19196716	8010.XP_010903595.1	NACHT, LRR and PYD domains-containing protein
gene17565	IfuChr26	19769958	19777162	8010.XP_010865127.1	Multivesicular body subunit 12A
gene17647	IfuChr24	686873	693556	7994.ENSAMXP00000008445	Melanoregulin
gene17666	IfuChr24	1014619	1015149	9258.ENSOANP00000031541	transcription by RNA polymerase III
gene17689	IfuChr24	1429078	1514021	7994.ENSAMXP00000013949	ATP binding
gene17699	IfuChr24	1733095	1769340	-	-
gene17862	IfuChr24	6579529	6580723	7994.ENSAMXP00000005385	homeobox protein
gene17863	IfuChr24	6633745	6641329	7955.ENSDARP00000098673	Sorting nexin 10a
gene18008	IfuChr24	11666065	11669464	7994.ENSAMXP00000001024	Proteasome (prosome, macropain) assembly chaperone 3
gene18040	IfuChr24	12825205	12873993	7955.ENSDARP00000129396	BAI1-associated protein
gene18057	IfuChr24	13333181	13337052	7994.ENSAMXP00000021300	PITH (C-terminal proteasome-interacting domain of thioredoxin-like) domain containing 1
gene18072	IfuChr24	13561772	13562245	-	-
gene18081	IfuChr24	13680249	13685286	7918.ENSLOCP00000006199	response to leukemia inhibitory factor
gene18117	IfuChr24	14524506	14524893	-	-
gene18130	IfuChr24	14790920	14798422	-	-
gene18208	IfuChr24	18095880	18104055	7994.ENSAMXP00000011437	Si dkeyp-120h9.1
gene18312	IfuChr20	703941	706120	7994.ENSAMXP00000015496	Transcription elongation factor B
gene18332	IfuChr20	1382520	1391852	-	-
gene18421	IfuChr20	4567393	4588272	7955.ENSDARP00000124557	Myelin basic protein
gene18428	IfuChr20	4725444	4728979	7994.ENSAMXP00000014989	Immunoglobulin
gene18470	IfuChr20	6108559	6110108	7918.ENSLOCP00000004335	Pim proto-oncogene, serine threonine kinase,-related
gene18471	IfuChr20	6110282	6111613	106582.XP_004556339.1	Pim-3 proto-oncogene, serine threonine kinase
gene18494	IfuChr20	6867295	6875368	7994.ENSAMXP00000015360	Phosphoserine phosphatase
gene18514	IfuChr20	7477546	7478449	7070.TC016220-PA	Removes the N-terminal methionine from nascent proteins. The N-terminal methionine is often cleaved when the second residue in the primary sequence is small and uncharged (Met-Ala-, Cys, Gly, Pro, Ser, Thr, or Val)
gene18532	IfuChr20	7865382	7866143	48698.ENSPFOP00000020789	-
gene18569	IfuChr20	9737385	9737714	8090.ENSORLP00000024486	Reverse transcriptase (RNA-dependent DNA polymerase)
gene18631	IfuChr20	12736559	12740292	7994.ENSAMXP00000014170	Guanylate-binding protein, C-terminal domain
gene18641	IfuChr20	13065496	13066191	-	-
gene18764	IfuChr20	18720423	18721361	-	-
gene18860	IfuChr20	20961063	20969322	7955.ENSDARP00000076337	MAGUK p55 subfamily member 7
gene18930	IfuChr20	22608846	22610300	215358.XP_010752693.1	olfactory receptor
gene18934	IfuChr20	22940173	22941074	144197.XP_008292717.1	Kinocilin
gene18947	IfuChr20	23168572	23177813	7955.ENSDARP00000025441	Protein phosphatase 1 regulatory
gene18974	IfuChr19	109920	115977	7994.ENSAMXP00000012035	Belongs to the protein-tyrosine phosphatase family. Non-receptor class myotubularin subfamily
gene18975	IfuChr19	116155	116556	-	-
gene18981	IfuChr19	427953	440798	303518.XP_005732853.1	NLRC3-like
gene18984	IfuChr19	824282	824863	8083.ENSXMAP00000019624	-
gene18989	IfuChr19	1378745	1381826	8010.XP_010883633.1	Pim proto-oncogene, serine threonine kinase,-related
gene19018	IfuChr19	2438826	2445308	7918.ENSLOCP00000022131	Reverse transcriptase (RNA-dependent DNA polymerase)
gene19029	IfuChr19	2494990	2495412	-	-
gene19040	IfuChr19	2568354	2568911	7918.ENSLOCP00000000483	Endonuclease/Exonuclease/phosphatase family
gene19089	IfuChr19	4335343	4693494	7994.ENSAMXP00000013949	ATP binding
gene19092	IfuChr19	4750713	4751147	-	-
gene19093	IfuChr19	5271531	5271965	-	-
gene19102	IfuChr19	5708521	5708904	7918.ENSLOCP00000015024	Removes the N-terminal methionine from nascent proteins. The N-terminal methionine is often cleaved when the second residue in the primary sequence is small and uncharged (Met-Ala-, Cys, Gly, Pro, Ser, Thr, or Val)
gene19113	IfuChr19	5992388	5992681	8364.ENSXETP00000061035	Transposase
gene19170	IfuChr19	7537694	7538132	7994.ENSAMXP00000025771	Transposase
gene19206	IfuChr19	8890270	8909691	32507.XP_006792118.1	TENA/THI-4/PQQC family
gene19245	IfuChr19	10300263	10300607	7222.FBpp0153036	Removes the N-terminal methionine from nascent proteins. The N-terminal methionine is often cleaved when the second residue in the primary sequence is small and uncharged (Met-Ala-, Cys, Gly, Pro, Ser, Thr, or Val)
gene19323	IfuChr19	14174084	14174317	10224.XP_002730458.1	N-acetylgalactosaminyl-proteoglycan 3-beta-glucuronosyltransferase activity
gene19498	IfuChr19	20853586	20872630	7955.ENSDARP00000092348	BPTI/Kunitz family of serine protease inhibitors.
gene19499	IfuChr19	20875471	20908045	7994.ENSAMXP00000014964	structural constituent of cuticle
gene19514	IfuChr19	22154021	22164448	-	-
gene19567	IfuChr19	23712251	23724226	7994.ENSAMXP00000006116	thyrotropin-releasing
gene19655	IfuChr19	26919900	26921139	7955.ENSDARP00000074888	Cytidine monophospho-N-acetylneuraminic acid hydroxylase
gene19668	IfuChr07	3502419	3548849	7955.ENSDARP00000056176	Fc receptor-like protein
gene19672	IfuChr07	4201957	4203083	-	-
gene19688	IfuChr07	5964189	5965498	-	-
gene19697	IfuChr07	6713111	6724086	-	-
gene19845	IfuChr07	11862730	11878094	7994.ENSAMXP00000019633	Zinc finger, ZZ-type containing 3
gene19890	IfuChr07	12770088	12773024	7955.ENSDARP00000129221	Vacuolar protein
gene19897	IfuChr07	13062537	13064070	-	-
gene19916	IfuChr07	13249930	13252405	244447.XP_008331248.1	Phosphodiesterase 4B, cAMP-specific
gene19978	IfuChr07	14155617	14161022	-	-
gene20015	IfuChr07	15333674	15339951	7994.ENSAMXP00000011752	tRNA methyltransferase 10 homolog
gene20057	IfuChr07	16893443	16907907	7994.ENSAMXP00000002551	Sep (O-phosphoserine) tRNA Sec (selenocysteine) tRNA synthase
gene20250	IfuChr07	24567570	24571224	7994.ENSAMXP00000003689	RNA binding motif protein 4.3
gene20502	IfuChr23	486417	502256	7994.ENSAMXP00000002556	PX domain containing 1b
gene20503	IfuChr23	509508	557274	7955.ENSDARP00000066777	dehydrogenase family member 11
gene20505	IfuChr23	559218	571842	7955.ENSDARP00000114197	Si dkey-12l12.1
gene20519	IfuChr23	1120043	1135021	7994.ENSAMXP00000002919	POU class 6 homeobox 2
gene20533	IfuChr23	2094206	2118856	7955.ENSDARP00000128341	Contactin associated protein-like 2a
gene20563	IfuChr23	3626097	3635499	7994.ENSAMXP00000020336	CD226 molecule
gene20564	IfuChr23	3642820	3718357	7955.ENSDARP00000086168	Docking protein 6
gene20595	IfuChr23	4904928	4909079	7918.ENSLOCP00000004335	Pim proto-oncogene, serine threonine kinase,-related
gene20665	IfuChr23	6346361	6432619	7994.ENSAMXP00000002118	Chromosome 8 open reading frame 34
gene20799	IfuChr23	11433988	11434923	6412.HelroP73702	aminopeptidase activity
gene20953	IfuChr23	17647601	17654830	215358.XP_010746190.1	Electron-transfer-flavoprotein, beta polypeptide
gene21018	IfuChr23	19433266	19467848	7994.ENSAMXP00000025329	Synaptic vesicle glycoprotein
gene21020	IfuChr23	19478757	19501290	7955.ENSDARP00000092529	Belongs to the protein-tyrosine phosphatase family. Non-receptor class myotubularin subfamily
gene21158	IfuChr28	1742581	1742865	8083.ENSXMAP00000013158	Neuro-oncological ventral antigen
gene21240	IfuChr28	2965234	2974098	7994.ENSAMXP00000008453	Cholinergic receptor, nicotinic, epsilon
gene21305	IfuChr28	4135811	4140226	7955.ENSDARP00000045517	PRKR interacting protein 1 (IL11 inducible)
gene21337	IfuChr28	5256001	5261373	7994.ENSAMXP00000013991	Family with sequence similarity 98, member C
gene21350	IfuChr28	5514815	5535789	7994.ENSAMXP00000014226	Aspartoacylase
gene21364	IfuChr28	6388577	6389002	8090.ENSORLP00000014197	Endonuclease/Exonuclease/phosphatase family
gene21367	IfuChr28	6836494	6837030	-	-
gene21368	IfuChr28	6844900	6845243	7070.TC016220-PA	Removes the N-terminal methionine from nascent proteins. The N-terminal methionine is often cleaved when the second residue in the primary sequence is small and uncharged (Met-Ala-, Cys, Gly, Pro, Ser, Thr, or Val)
gene21397	IfuChr28	8645801	8646292	215358.XP_010748778.1	Ribonuclease H protein
gene21414	IfuChr28	9322727	9324377	7994.ENSAMXP00000013337	Belongs to the small heat shock protein (HSP20) family
gene21448	IfuChr28	10403993	10404675	-	-
gene21511	IfuChr28	12640751	12661875	7994.ENSAMXP00000016134	Protein kinase N3
gene21532	IfuChr28	13358419	13359077	7994.ENSAMXP00000006361	Interferon-induced very large GTPase 1-like
gene21534	IfuChr28	13400413	13407562	7994.ENSAMXP00000016485	Scavenger receptor cysteine rich family, 4 domains
gene21644	IfuChr28	16064443	16067245	244447.XP_008333904.1	Vesicle-associated membrane protein
gene21660	IfuChr28	16234964	16235704	7994.ENSAMXP00000007218	UDP-glucuronosyltransferase
gene21681	IfuChr28	17013822	17018199	7994.ENSAMXP00000008078	Phosphoinositide-3-kinase interacting protein 1
gene21750	IfuChr28	19168090	19181090	144197.XP_008297234.1	Ring finger protein 167
gene21788	IfuChr27	988301	996259	7994.ENSAMXP00000008840	Belongs to the pirin family
gene21858	IfuChr27	2465337	2475596	7955.ENSDARP00000127698	Galactosyltransferase
gene21916	IfuChr27	3974871	3976927	-	-
gene21943	IfuChr27	4392300	4395146	-	-
gene21947	IfuChr27	4533859	4536221	7994.ENSAMXP00000009392	S100 calcium binding protein, beta (neural)
gene21964	IfuChr27	4736396	4737918	7955.ENSDARP00000057735	Complement component 8, beta polypeptide
gene22003	IfuChr27	6112806	6113321	48698.ENSPFOP00000020789	-
gene22004	IfuChr27	6212214	6212534	32507.XP_006808936.1	-
gene22007	IfuChr27	6237572	6238332	48698.ENSPFOP00000020197	-
gene22248	IfuChr27	17198027	17200556	7994.ENSAMXP00000020763	Calmodulin-like
gene22365	IfuChr29	1986498	1989049	7918.ENSLOCP00000004335	Pim proto-oncogene, serine threonine kinase,-related
gene22371	IfuChr29	2141557	2142398	7994.ENSAMXP00000010426	TBC1 (tre-2 USP6, BUB2, cdc16) domain family, member 1
gene22373	IfuChr29	2159637	2171319	7955.ENSDARP00000099487	FERM and PDZ
gene22376	IfuChr29	2251500	2291176	7955.ENSDARP00000071454	Paired box
gene22480	IfuChr29	5149033	5152427	7994.ENSAMXP00000012938	Belongs to the G-protein coupled receptor 1 family
gene22530	IfuChr29	7757916	7759544	7222.FBpp0153036	Removes the N-terminal methionine from nascent proteins. The N-terminal methionine is often cleaved when the second residue in the primary sequence is small and uncharged (Met-Ala-, Cys, Gly, Pro, Ser, Thr, or Val)
gene22557	IfuChr29	9066218	9069070	7994.ENSAMXP00000017110	Tripartite motif-containing protein 47-like
gene22571	IfuChr29	9486785	9487171	8010.XP_010902069.1	H ACA ribonucleoprotein complex subunit 3
gene22580	IfuChr29	9631813	9632157	7070.TC016220-PA	Removes the N-terminal methionine from nascent proteins. The N-terminal methionine is often cleaved when the second residue in the primary sequence is small and uncharged (Met-Ala-, Cys, Gly, Pro, Ser, Thr, or Val)
gene22582	IfuChr29	9644977	9645534	7897.ENSLACP00000011905	Endonuclease/Exonuclease/phosphatase family
gene22592	IfuChr29	10562540	10587344	-	-
gene22615	IfuChr29	12559244	12559540	7955.ENSDARP00000093637	-
gene22628	IfuChr29	12928346	12931383	7955.ENSDARP00000104469	SEA domain
gene22638	IfuChr29	13172376	13178891	7955.ENSDARP00000054234	Pleiotropic regulator
gene22733	IfuChr29	15990786	16004332	7994.ENSAMXP00000011102	Chromosome 20 open reading frame 27
gene22752	IfuChr29	16347355	16348823	8010.XP_010867025.1	Tripartite motif containing 47
gene22793	IfuChr10	2004222	2019849	215358.XP_010752139.1	von Willebrand factor (vWF) type D domain
gene22844	IfuChr10	5308760	5309169	-	-
gene22845	IfuChr10	5313676	5315983	7955.ENSDARP00000096384	Protein tyrosine phosphatase, receptor type, C
gene22910	IfuChr10	8885638	8896670	7955.ENSDARP00000089243	Transmembrane protein 44
gene22920	IfuChr10	9209817	9220066	7955.ENSDARP00000040104	Solute carrier family 1 (glutamate transporter), member 8a
gene22953	IfuChr10	10073336	10079373	7994.ENSAMXP00000017326	Solute carrier family 35 member E1
gene23030	IfuChr10	13303297	13324292	7994.ENSAMXP00000018527	Unc-13 homolog A (C. elegans)
gene23338	IfuChr10	27001743	27008091	7955.ENSDARP00000128856	Belongs to the cystatin family
gene23343	IfuChr10	27082212	27087750	7994.ENSAMXP00000007127	HRAS-like suppressor
gene23382	IfuChr10	28398017	28400723	-	-
gene23390	IfuChr10	29355280	29362106	-	-
gene23445	scf8	12036	12916	48698.ENSPFOP00000020233	DNA-binding transcription factor activity, RNA polymerase II-specific
gene23449	scf8	72582	72884	48698.ENSPFOP00000024962	general transcription factor II-I repeat domain-containing protein
gene23454	scf8	153004	153432	-	-
gene23473	scf1	847833	849430	7955.ENSDARP00000122341	Dynein heavy chain 6
gene23474	scf1	901478	908515	7994.ENSAMXP00000016313	Ubiquitin protein ligase E3 component n-recognin 2
gene23476	scf1	1653546	1654097	7897.ENSLACP00000018493	Reverse transcriptase (RNA-dependent DNA polymerase)
gene23479	scf1	1811346	1811621	7955.ENSDARP00000104790	Zinc knuckle
gene23480	scf1	1811722	1811973	-	-
gene23483	scf1	1844550	1865507	7994.ENSAMXP00000016313	Ubiquitin protein ligase E3 component n-recognin 2
gene23485	scf1	1905238	1905489	-	-
gene23490	scf6	61047	62903	7955.ENSDARP00000122341	Dynein heavy chain 6
gene23491	scf6	135629	136144	7955.ENSDARP00000122341	Dynein heavy chain 6
gene23492	scf6	364313	364864	7897.ENSLACP00000018493	Reverse transcriptase (RNA-dependent DNA polymerase)
gene23494	scf6	713017	728841	7994.ENSAMXP00000016006	TBC1 domain family member
gene23499	scf2	19061	21807	7994.ENSAMXP00000009839	-
gene23500	scf2	76293	81463	106582.XP_004544761.1	TBC1 domain family member
gene23505	scf2	1026346	1027394	7955.ENSDARP00000122341	Dynein heavy chain 6
gene23509	scf5	71700	73030	7955.ENSDARP00000122341	Dynein heavy chain 6
gene23513	scf5	413198	414148	7955.ENSDARP00000122341	Dynein heavy chain 6
gene23514	scf5	414209	415251	-	-
gene23516	scf5	1029922	1033175	7955.ENSDARP00000115094	NLRP3 inflammasome complex assembly
gene23517	scf5	1043089	1044099	8153.XP_005943483.1	Pogo transposable element with KRAB domain
gene23523	scf3	931810	932870	7955.ENSDARP00000122341	Dynein heavy chain 6
gene23525	scf3	1542703	1546057	8090.ENSORLP00000005705	zinc finger
gene23527	scf3	1564479	1565688	7955.ENSDARP00000121172	TBC1 domain family member
gene23528	scf3	1580013	1580564	7897.ENSLACP00000018493	Reverse transcriptase (RNA-dependent DNA polymerase)
gene23530	scf10	33115	33864	7955.ENSDARP00000104790	Zinc knuckle
gene23531	scf10	33995	34312	7955.ENSDARP00000104790	Zinc knuckle
gene23532	scf10	48519	50699	303518.XP_005746109.1	Dynein heavy chain 6
gene23541	scf9	23004	52344	7994.ENSAMXP00000016313	Ubiquitin protein ligase E3 component n-recognin 2
gene23542	scf9	68482	68880	7955.ENSDARP00000122341	Dynein heavy chain 6
