# Supplementary material for: Reference genomes of channel catfish and blue catfish reveal multiple pericentric chromosome inversions
Source: BMC Biol. 2023 Apr 3;21:67. doi: 10.1186/s12915-023-01556-8 (PMC10071708; doi:10.1186/s12915-023-01556-8)
Supplement: Supplementary file 2 — Additional file 2: Supplementary Table S7. Shared markers between blue catfish and channel catfish. Supplementary Table S10. Gene annotation of 508 gene families that were specific to channel catfish and blue catfish compared with other 14 representative fish species. Supplementary Table S11. Annotation of 1127 genes within 732 families that are specific to channel catfish. Supplementary Table S12. Annotation of 606 genes within 434 families that are specific to blue catfish. [file 12915_2023_1556_MOESM2_ESM.zip › Table S7 Shared markers.xlsx]

## Sheet: Table S7
SNP ID	Chr_blue_genome	Position_blue_genome	Number	LG_bluecatfish_group	cM_bluecatfish_group	LG_channelcatfish_group	cM_channelcatfish_group
AX-158205616	chr06	378228	M1	5	0	17	114.585
AX-158205477	chr06	625392	M2	5	2.22	17	114.585
AX-158204437	chr06	2324180	M3	5	3.7	17	105.322
AX-157759025	chr06	2666489	M4	5	5.93	17	101.301
AX-158203845	chr06	3553678	M5	5	9.63	17	96.402
AX-158188424	chr06	4638489	M6	5	22.25	17	0.224
AX-158188459	chr06	4692937	M7	5	24.47	17	0.224
AX-158188638	chr06	4956199	M8	5	26.7	17	1.143
AX-158188866	chr06	5294270	M9	5	28.92	17	3.436
AX-158189403	chr06	6057261	M10	5	32.62	17	13.342
AX-158189519	chr06	6232727	M11	5	31.14	17	15.527
AX-158189748	chr06	6526548	M12	5	31.88	17	21.43
AX-158190375	chr06	7371847	M13	5	35.59	17	32.585
AX-158190791	chr06	8140169	M14	5	30.4	17	33.022
AX-158413930	chr06	8372378	M15	5	30.4	17	33.241
AX-157879089	chr06	9563999	M16	5	37.07	17	44.503
AX-158191963	chr06	9922039	M17	5	37.07	17	45.268
AX-158386103	chr06	10067044	M18	5	37.07	17	45.486
AX-158192308	chr06	10352192	M19	5	37.07	17	47.562
AX-158192613	chr06	10767141	M20	5	38.55	17	49.747
AX-157836706	chr06	10826900	M21	5	38.55	17	49.966
AX-157836720	chr06	11086873	M22	5	38.55	17	49.966
AX-158192899	chr06	11160737	M23	5	38.55	17	50.949
AX-158193325	chr06	11651837	M24	5	38.55	17	51.058
AX-158193656	chr06	11965536	M25	5	38.55	17	50.731
AX-158194183	chr06	12685913	M26	5	38.55	17	52.37
AX-158194388	chr06	13034886	M27	5	38.55	17	52.37
AX-158414026	chr06	13044963	M28	5	38.55	17	52.588
AX-158194926	chr06	13866882	M29	5	38.55	17	54.117
AX-158195020	chr06	14018610	M30	5	38.55	17	54.663
AX-158195122	chr06	14204966	M31	5	38.55	17	55.209
AX-158195204	chr06	14320107	M32	5	38.55	17	55.537
AX-158195477	chr06	14771738	M33	5	38.55	17	54.553
AX-158195501	chr06	14819394	M34	5	38.55	17	55.428
AX-157836990	chr06	15293600	M35	5	34.84	17	56.192
AX-158195920	chr06	15321901	M36	5	38.55	17	56.192
AX-158196185	chr06	15759053	M37	5	38.55	17	56.192
AX-158414098	chr06	15890089	M38	5	38.55	17	56.301
AX-158196374	chr06	16051460	M39	5	38.55	17	59.798
AX-158196473	chr06	16178219	M40	5	38.55	17	56.301
AX-157837095	chr06	16730434	M41	5	38.55	17	56.301
AX-158196744	chr06	16754211	M42	5	38.55	17	56.301
AX-158197744	chr06	19550413	M43	5	38.55	17	60.891
AX-158199193	chr06	22210824	M44	5	40.03	17	65.814
AX-158414221	chr06	24050568	M45	5	42.99	17	65.487
AX-158200132	chr06	24227406	M46	5	45.22	17	69.53
AX-157879217	chr06	24288505	M47	5	45.22	17	71.17
AX-157685275	chr06	29270453	M48	5	46.7	17	69.57
AX-158393807	chr06	30143646	M49	5	39.29	17	71.279
AX-158201343	chr06	31569723	M50	5	56.33	17	69.421
AX-157720887	chr06	32252511	M51	5	66.71	17	71.337
AX-158202216	chr06	32464685	M52	5	64.49	17	72.808
AX-158202231	chr06	32483120	M53	5	65.97	17	72.963
AX-157837564	chr06	32950112	M54	5	67.45	17	73.573
AX-158414302	chr06	33028169	M55	5	69.68	17	73.573
AX-158202938	chr06	33657152	M56	5	71.16	17	78.736
AX-158203201	chr06	34109828	M57	5	71.16	17	83.711
AX-158188268	chr06	34260311	M58	5	71.16	17	0.224
AX-157821387	chr11	2529418	M1	21	8.13	7	60.244
AX-157821468	chr11	3531231	M2	21	15.54	7	60.244
AX-158033090	chr11	5757613	M3	21	31.87	7	63.499
AX-157870453	chr11	6298882	M4	21	34.1	7	63.859
AX-158035292	chr11	7798285	M5	21	34.84	7	66.046
AX-157821713	chr11	7829559	M6	21	34.84	7	65.609
AX-158036188	chr11	8562684	M7	21	34.84	7	66.811
AX-158037073	chr11	9659130	M8	21	37.8	7	71.295
AX-158037078	chr11	9667305	M9	21	37.8	7	71.295
AX-158037136	chr11	9761575	M10	21	41.51	7	71.295
AX-158039369	chr11	12652283	M11	21	37.8	7	78.215
AX-158042911	chr11	14393449	M12	21	37.8	7	82.778
AX-158042479	chr11	16245007	M13	21	37.8	7	82.116
AX-157876482	chr11	17753937	M14	21	36.32	7	57.939
AX-158028249	chr11	17951523	M15	21	37.8	7	57.939
AX-158027004	chr11	19134324	M16	21	36.32	7	55.863
AX-158025832	chr11	20265376	M17	21	36.32	7	51.712
AX-158025538	chr11	20554476	M18	21	42.99	7	50.51
AX-158025520	chr11	20570171	M19	21	44.47	7	50.401
AX-157708522	chr11	21430824	M20	21	44.47	7	46.68
AX-158023691	chr11	22391042	M21	21	48.92	7	41.765
AX-158023137	chr11	23203869	M22	21	49.66	7	41.765
AX-158022513	chr11	23849731	M23	21	48.18	7	41.219
AX-157820937	chr11	24412755	M24	21	51.88	7	36.027
AX-158020454	chr11	24948904	M25	21	41.51	7	35.645
AX-157727943	chr11	25482621	M26	21	59.29	7	29.196
AX-158021308	chr11	26445870	M27	21	66.7	7	14.244
AX-158311017	chr24	137525	M1	28	58.58	24	43.411
AX-158310961	chr24	231573	M2	28	58.58	24	41.99
AX-158310891	chr24	352902	M3	28	57.1	24	41.226
AX-158310732	chr24	606534	M4	28	58.58	24	41.515
AX-158310042	chr24	1984374	M5	28	50.42	24	40.789
AX-157881126	chr24	2030608	M6	28	50.42	24	42.537
AX-157847152	chr24	2077689	M7	28	50.42	24	42.537
AX-157881125	chr24	2243185	M8	28	50.42	24	42.537
AX-158309600	chr24	2853431	M9	28	47.45	24	42.537
AX-157727923	chr24	5839154	M10	28	31.87	24	38.713
AX-158307808	chr24	6125228	M11	28	28.9	24	38.713
AX-157760525	chr24	9988012	M12	28	27.42	24	29.414
AX-158304900	chr24	10161309	M13	28	27.42	24	28.978
AX-157804323	chr24	10361168	M14	28	27.42	24	27.271
AX-158311138	chr24	14276905	M15	28	27.42	24	41.99
AX-158311309	chr24	14489906	M16	28	22.23	24	42.427
AX-157735981	chr24	14511226	M17	28	23.72	24	44.503
AX-157847354	chr24	15173211	M18	28	25.2	24	44.647
AX-158311900	chr24	15337433	M19	28	25.2	24	45.78
AX-158312711	chr24	16611158	M20	28	14.82	24	57.537
AX-158312947	chr24	17019012	M21	28	13.34	24	60.447
AX-158313141	chr24	17301438	M22	28	11.11	24	64.549
AX-157847467	chr24	17367875	M23	28	11.85	24	65.531
